# Supplementary material for: Transcriptome Analysis Reveals the Molecular Mechanism of PLIN1 in Goose Hierarchical and Pre-Hierarchical Follicle Granulosa Cells
Source: Animals (Basel). 2025 Jan 20;15(2):284. doi: 10.3390/ani15020284 (PMC11761271; doi:10.3390/ani15020284)
Supplement: Supplementary file 1 [file animals-15-00284-s001.zip › Table S2.xlsx]

## Sheet: hGC-over-upregulated DEGs
The KEGG pathway significantly ehriched in hGC between over and over-NC of the upregulated DEGs
Term	Database	ID	Input number	Background number	P-Value	Corrected P-Value	Input	Hyperlink
Glycosylphosphatidylinositol (GPI)-anchor biosynthesis	KEGG PATHWAY	gga00563	2	22	0.0137015	0.18927	PIGQ|PIGS	http://www.genome.jp/kegg-bin/show_pathway?gga00563/gga:417571%09red/gga:770171%09red
Apoptosis	KEGG PATHWAY	gga04210	4	127	0.016839	0.200201	ATF4|ACTB|DDIT3|MCL1	http://www.genome.jp/kegg-bin/show_pathway?gga04210/gga:100857832%09red/gga:395693%09red/gga:395674%09red/gga:396526%09red
mRNA surveillance pathway	KEGG PATHWAY	gga03015	3	70	0.017317	0.200201	CASC3|WDR33|SAP18	http://www.genome.jp/kegg-bin/show_pathway?gga03015/gga:424753%09red/gga:426135%09red/gga:374206%09red
Adherens junction	KEGG PATHWAY	gga04520	3	70	0.017317	0.200201	SMAD4|ACTB|LMO7	http://www.genome.jp/kegg-bin/show_pathway?gga04520/gga:418815%09red/gga:396526%09red/gga:107055136%09red
RNA transport	KEGG PATHWAY	gga03013	4	132	0.0190464	0.20493	CASC3|SAP18|THOC5|EIF3G	http://www.genome.jp/kegg-bin/show_pathway?gga03013/gga:426135%09red/gga:417019%09red/gga:101747413%09red/gga:374206%09red
Fructose and mannose metabolism	KEGG PATHWAY	gga00051	2	35	0.031044	0.210081	ALDOC|GMPPB	http://www.genome.jp/kegg-bin/show_pathway?gga00051/gga:415924%09red/gga:395492%09red
TGF-beta signaling pathway	KEGG PATHWAY	gga04350	3	90	0.0324587	0.210081	SMAD4|BAMBI|CHRD	http://www.genome.jp/kegg-bin/show_pathway?gga04350/gga:395828%09red/gga:428413%09red/gga:107055136%09red
The GO term significantly ehriched in hGC between over and over-NC
Term	Database	ID	Input number	Background number	P-Value	Corrected P-Value	Input	Hyperlink
cytoplasm	Gene Ontology	GO:0005737	42	2299	5.68751e-08	5.39176e-05	EHD2|TMCO1|GAB2|MYO1B|DTD1|SOX8|PUS3|TRIB1|FOPNL|CEBPB|BTG1|BLMH|TSR3|CDC37|THOC5|SRPX2|EYA4|ATOH8|DDIT3|PIM3|TRHDE|MORN4|ANXA2|GMPPB|CASC3|BAMBI|IFRD1|NDEL1|RHOC|NPM3|MAEA|EPAS1|RBM45|IRF5|PHB|LMO3|TBCA|LMO7|TRIM8|ENC1|ATF4|ACTB	http://amigo.geneontology.org/amigo/term/GO:0005737						C
nucleus	Gene Ontology	GO:0005634	43	2478	1.58384e-07	7.5074e-05	FOXP2|DPF3|SYNPO|PPRC1|PHF19|SOX8|ANXA2|MCL1|MNX1|MAFF|POLH|CEBPB|SRSF7|CERS2|BTG1|DDX31|ETS2|TBX15|MED17|EYA4|MSX2|DOT1L|RBM38|ETV1|PUS3|PYGO1|SP5|NOL9|IFRD1|CLK1|RHOC|MEX3D|RFXAP|MAEA|EPAS1|IRF5|PRCC|PHB|GPX4|ATF4|ACTB|TFDP2|TRIB1	http://amigo.geneontology.org/amigo/term/GO:0005634						C
transcription factor binding	Gene Ontology	GO:0008134	8	155	3.17624e-05	0.00960771	EPAS1|DDIT3|PPRC1|SOX8|TRIB1|CXXC5|MSX2|TFDP2	http://amigo.geneontology.org/amigo/term/GO:0008134						F
positive regulation of transcription from RNA polymerase II promoter in response to endoplasmic reticulum stress	Gene Ontology	GO:1990440	3	7	4.70733e-05	0.00960771	ATF4|DDIT3|CEBPB	http://amigo.geneontology.org/amigo/term/GO:1990440						P
negative regulation of transcription by RNA polymerase II	Gene Ontology	GO:0000122	14	520	5.06736e-05	0.00960771	FOXP2|DDIT3|CTR9|HINFP|PHB|PHF19|SP5|ETS2|SOX8|AEBP1|TBX15|CXXC5|MYOZ2|MSX2	http://amigo.geneontology.org/amigo/term/GO:0000122						P
DNA-binding transcription factor activity, RNA polymerase II-specific	Gene Ontology	GO:0000981	10	289	8.75354e-05	0.0138306	ETV1|CEBPB|IRF5|EPAS1|PHB|SP5|ETS2|SOX8|MSX2|MNX1	http://amigo.geneontology.org/amigo/term/GO:0000981						F
cell migration	Gene Ontology	GO:0016477	7	151	0.000188709	0.0226042	CD63|SDC4|BAMBI|GPC3|NDEL1|RHOC|LAMB2	http://amigo.geneontology.org/amigo/term/GO:0016477						P
DNA-binding transcription activator activity, RNA polymerase II-specific	Gene Ontology	GO:0001228	10	319	0.000190753	0.0226042	ETV1|CEBPB|DDIT3|IRF5|EPAS1|SOX8|TBX15|ATF4|TFDP2|MAFF	http://amigo.geneontology.org/amigo/term/GO:0001228						F
cell surface	Gene Ontology	GO:0009986	9	264	0.00022001	0.0231744	ANXA2|CD63|PHB|SDC4|EPHA2|CORIN|HBEGF|GPC3|KCNN2	http://amigo.geneontology.org/amigo/term/GO:0009986						C
transferase activity	Gene Ontology	GO:0016740	3	14	0.000256682	0.0236753	MAEA|DPH2|TSR3	http://amigo.geneontology.org/amigo/term/GO:0016740						F
DNA-binding transcription repressor activity, RNA polymerase II-specific	Gene Ontology	GO:0001227	7	161	0.000274714	0.0236753	FOXP2|HINFP|SP5|ETS2|AEBP1|TBX15|MSX2	http://amigo.geneontology.org/amigo/term/GO:0001227						F
stem cell population maintenance	Gene Ontology	GO:0019827	4	42	0.000381974	0.030176	TRIM8|CTR9|PHF19|MED17	http://amigo.geneontology.org/amigo/term/GO:0019827						P
intrinsic apoptotic signaling pathway in response to endoplasmic reticulum stress	Gene Ontology	GO:0070059	3	19	0.000565584	0.0412442	ATF4|DDIT3|CEBPB	http://amigo.geneontology.org/amigo/term/GO:0070059						P
actin cytoskeleton	Gene Ontology	GO:0015629	6	140	0.00080933	0.0525153	SYNPO|MYO1B|CORIN|MYOZ2|ACTB|NPM3	http://amigo.geneontology.org/amigo/term/GO:0015629						C
osteoclast differentiation	Gene Ontology	GO:0030316	3	22	0.000830938	0.0525153	GPC3|GAB2|EPHA2	http://amigo.geneontology.org/amigo/term/GO:0030316						P
regulation of transcription by RNA polymerase II	Gene Ontology	GO:0006357	10	396	0.00098298	0.0582416	ETV1|EPAS1|DDIT3|ETS2|SOX8|IFRD1|MED17|ATF4|MNX1|TFDP2	http://amigo.geneontology.org/amigo/term/GO:0006357						P
skeletal muscle tissue regeneration	Gene Ontology	GO:0043403	2	5	0.00113288	0.0631745	GPX1|IFRD1	http://amigo.geneontology.org/amigo/term/GO:0043403						P
RNA polymerase II cis-regulatory region sequence-specific DNA binding	Gene Ontology	GO:0000978	10	409	0.00124481	0.0655598	FOXP2|ETV1|DDIT3|HINFP|CEBPB|ETS2|TBX15|ATF4|EPAS1|MAFF	http://amigo.geneontology.org/amigo/term/GO:0000978						F
ER overload response	Gene Ontology	GO:0006983	2	6	0.0015031	0.0712468	TMCO1|DDIT3	http://amigo.geneontology.org/amigo/term/GO:0006983						P
wound healing, spreading of epidermal cells	Gene Ontology	GO:0035313	2	6	0.0015031	0.0712468	HBEGF|MSX2	http://amigo.geneontology.org/amigo/term/GO:0035313						P
cytoskeletal protein binding	Gene Ontology	GO:0008092	3	29	0.00172465	0.0778558	ALDOC|ANXA2|MYLIP	http://amigo.geneontology.org/amigo/term/GO:0008092						F
integral component of endoplasmic reticulum membrane	Gene Ontology	GO:0030176	4	66	0.00186817	0.0792647	RTN4|TMCO1|ESYT1|ALG3	http://amigo.geneontology.org/amigo/term/GO:0030176						C
intrinsic component of endoplasmic reticulum membrane	Gene Ontology	GO:0031227	2	7	0.00192309	0.0792647	PGAP3|ESYT1	http://amigo.geneontology.org/amigo/term/GO:0031227						C
identical protein binding	Gene Ontology	GO:0042802	13	678	0.00210802	0.0832669	CEBPB|ANXA2|CASC3|EHD2|IRF5|ZP3|SDC4|ESYT1|CAP2|HID1|GPX4|SRPX2|BLMH	http://amigo.geneontology.org/amigo/term/GO:0042802						F
positive regulation of endothelial cell differentiation	Gene Ontology	GO:0045603	2	8	0.00239209	0.0872193	BTG1|ATOH8	http://amigo.geneontology.org/amigo/term/GO:0045603						P
regulation of potassium ion transmembrane transport	Gene Ontology	GO:1901379	2	8	0.00239209	0.0872193	CD63|KCNN2	http://amigo.geneontology.org/amigo/term/GO:1901379						P
negative regulation of axon extension	Gene Ontology	GO:0030517	2	9	0.00290936	0.102151	RTN4|IFRD1	http://amigo.geneontology.org/amigo/term/GO:0030517						P
microtubule	Gene Ontology	GO:0005874	5	129	0.00335498	0.109784	TPPP2|GAS2|DCLK2|TBCA|NDEL1	http://amigo.geneontology.org/amigo/term/GO:0005874						C
wound healing, spreading of cells	Gene Ontology	GO:0044319	2	10	0.00347416	0.109784	RHOC|SDC4	http://amigo.geneontology.org/amigo/term/GO:0044319						P
peptide metabolic process	Gene Ontology	GO:0006518	2	10	0.00347416	0.109784	AEBP1|THOP1	http://amigo.geneontology.org/amigo/term/GO:0006518						P
proteolysis	Gene Ontology	GO:0006508	7	258	0.00383748	0.117353	TRHDE|TPP1|PEPD|THOP1|PIGS|BLMH|SCRN2	http://amigo.geneontology.org/amigo/term/GO:0006508						P
negative regulation of apoptotic process	Gene Ontology	GO:0043066	6	196	0.00415699	0.122312	MAEA|PIM3|SOX8|MCL1|MSX2|MIEN1	http://amigo.geneontology.org/amigo/term/GO:0043066						P
RNA polymerase II transcription regulatory region sequence-specific DNA binding	Gene Ontology	GO:0000977	6	197	0.0042577	0.122312	SP5|AEBP1|TBX15|ATF4|MSX2|TFDP2	http://amigo.geneontology.org/amigo/term/GO:0000977						F
nuclear envelope	Gene Ontology	GO:0005635	4	85	0.00445979	0.12435	RTN4|GMCL1|GPX4|LMO7	http://amigo.geneontology.org/amigo/term/GO:0005635						C
actin binding	Gene Ontology	GO:0003779	5	140	0.00469	0.124911	MAEA|MYOZ2|SYNPO|ENC1|CAP2	http://amigo.geneontology.org/amigo/term/GO:0003779						F
peptide catabolic process	Gene Ontology	GO:0043171	2	12	0.00474345	0.124911	TPP1|TRHDE	http://amigo.geneontology.org/amigo/term/GO:0043171						P
post-anal tail morphogenesis	Gene Ontology	GO:0036342	2	13	0.00544649	0.133457	SP5|EPHA2	http://amigo.geneontology.org/amigo/term/GO:0036342						P
early endosome	Gene Ontology	GO:0005769	5	146	0.00555896	0.133457	PHB|ANXA2|MYO1B|ATP9A|EHD2	http://amigo.geneontology.org/amigo/term/GO:0005769						C
nucleoplasm	Gene Ontology	GO:0005654	21	1526	0.00575153	0.133457	MAEA|ETS2|CEBPB|RBM45|TAF1D|PHB|PPRC1|CLCN7|LMO7|POLH|ATOH8|FOPNL|THOC5|CXXC5|NIP7|MAFF|DOT1L|MNX1|TFDP2|NPM3|GPX4	http://amigo.geneontology.org/amigo/term/GO:0005654						C
neural crest cell development	Gene Ontology	GO:0014032	2	14	0.0061942	0.133457	SOX8|PEF1	http://amigo.geneontology.org/amigo/term/GO:0014032						P
exon-exon junction complex	Gene Ontology	GO:0035145	2	14	0.0061942	0.133457	CASC3|SAP18	http://amigo.geneontology.org/amigo/term/GO:0035145						C
eukaryotic 43S preinitiation complex	Gene Ontology	GO:0016282	2	14	0.0061942	0.133457	DHX29|EIF3G	http://amigo.geneontology.org/amigo/term/GO:0016282						C
glutathione peroxidase activity	Gene Ontology	GO:0004602	2	14	0.0061942	0.133457	GPX1|GPX4	http://amigo.geneontology.org/amigo/term/GO:0004602						F
temperature homeostasis	Gene Ontology	GO:0001659	2	14	0.0061942	0.133457	GPX1|TRPM2	http://amigo.geneontology.org/amigo/term/GO:0001659						P
positive regulation of mesenchymal cell proliferation	Gene Ontology	GO:0002053	2	15	0.00698587	0.145375	FOXP2|CHRD	http://amigo.geneontology.org/amigo/term/GO:0002053						P
RNA binding	Gene Ontology	GO:0003723	8	365	0.00708119	0.145375	SRSF7|PUS3|RBM45|PPRC1|CASC3|DHX29|NIP7|NPM3	http://amigo.geneontology.org/amigo/term/GO:0003723						F
lung development	Gene Ontology	GO:0030324	3	50	0.00726615	0.145375	EPAS1|GPC3|ADAMTS2	http://amigo.geneontology.org/amigo/term/GO:0030324						P
positive regulation of transcription, DNA-templated	Gene Ontology	GO:0045893	6	222	0.00740774	0.145375	HINFP|PHB|ETS2|BAMBI|MED17|RFXAP	http://amigo.geneontology.org/amigo/term/GO:0045893						P
fat cell differentiation	Gene Ontology	GO:0045444	3	51	0.007652	0.145375	GPX1|CEBPB|SOX8	http://amigo.geneontology.org/amigo/term/GO:0045444						P
cytosol	Gene Ontology	GO:0005829	26	2089	0.00781149	0.145375	LCMT1|EHD2|MCL1|NIP7|EIF3G|MNX1|MIEN1|POLH|VPS29|CDC37|ETS2|TPPP2|SAP18|MSX2|VAC14|RBM38|ANXA2|PIM3|HID1|ALDOC|NPM3|TBCA|GPX1|TRIM8|GPX4|CXXC5	http://amigo.geneontology.org/amigo/term/GO:0005829						C
negative regulation of extrinsic apoptotic signaling pathway in absence of ligand	Gene Ontology	GO:2001240	2	16	0.00782081	0.145375	EYA4|MCL1	http://amigo.geneontology.org/amigo/term/GO:2001240						P
positive regulation of protein kinase B signaling	Gene Ontology	GO:0051897	3	52	0.00804974	0.146753	GPX1|HBEGF|RTN4	http://amigo.geneontology.org/amigo/term/GO:0051897						P
osteoblast differentiation	Gene Ontology	GO:0001649	3	54	0.00888123	0.154537	SOX8|CHRD|EPHA2	http://amigo.geneontology.org/amigo/term/GO:0001649						P
nuclear matrix	Gene Ontology	GO:0016363	3	54	0.00888123	0.154537	MAEA|CEBPB|GMCL1	http://amigo.geneontology.org/amigo/term/GO:0016363						C
nuclear speck	Gene Ontology	GO:0016607	6	235	0.00958672	0.154537	EPAS1|SRSF7|PRCC|SAP18|MSX2|RFXAP	http://amigo.geneontology.org/amigo/term/GO:0016607						C
cell motility	Gene Ontology	GO:0048870	2	18	0.00961779	0.154537	ACTB|SRPX2	http://amigo.geneontology.org/amigo/term/GO:0048870						P
histone acetyltransferase binding	Gene Ontology	GO:0035035	2	18	0.00961779	0.154537	CEBPB|EPAS1	http://amigo.geneontology.org/amigo/term/GO:0035035						F
metalloaminopeptidase activity	Gene Ontology	GO:0070006	2	18	0.00961779	0.154537	PEPD|TRHDE	http://amigo.geneontology.org/amigo/term/GO:0070006						F
RNA polymerase II core promoter sequence-specific DNA binding	Gene Ontology	GO:0000979	2	18	0.00961779	0.154537	CEBPB|SOX8	http://amigo.geneontology.org/amigo/term/GO:0000979						F
endosome membrane	Gene Ontology	GO:0010008	3	57	0.0102196	0.161469	VPS29|VAC14|MYO1B	http://amigo.geneontology.org/amigo/term/GO:0010008						C
stem cell differentiation	Gene Ontology	GO:0048863	2	19	0.0105785	0.1644	MSX2|PHF19	http://amigo.geneontology.org/amigo/term/GO:0048863						P
iron ion homeostasis	Gene Ontology	GO:0055072	2	20	0.0115798	0.174248	EPAS1|HMOX2	http://amigo.geneontology.org/amigo/term/GO:0055072						P
GPI anchor biosynthetic process	Gene Ontology	GO:0006506	2	20	0.0115798	0.174248	PIGQ|PGAP3	http://amigo.geneontology.org/amigo/term/GO:0006506						P
peroxidase activity	Gene Ontology	GO:0004601	2	21	0.012621	0.184073	GPX1|GPX4	http://amigo.geneontology.org/amigo/term/GO:0004601						F
cis-regulatory region sequence-specific DNA binding	Gene Ontology	GO:0000987	2	21	0.012621	0.184073	CEBPB|SOX8	http://amigo.geneontology.org/amigo/term/GO:0000987						F
actin filament	Gene Ontology	GO:0005884	3	63	0.0132303	0.18927	ACTB|GAS2|MYO1B	http://amigo.geneontology.org/amigo/term/GO:0005884						C
DNA damage checkpoint	Gene Ontology	GO:0000077	2	22	0.0137015	0.18927	DOT1L|HINFP	http://amigo.geneontology.org/amigo/term/GO:0000077						P
vesicle	Gene Ontology	GO:0031982	3	64	0.013776	0.18927	RHOC|ANXA2|MYO1B	http://amigo.geneontology.org/amigo/term/GO:0031982						C
protein domain specific binding	Gene Ontology	GO:0019904	4	120	0.0140298	0.190003	ETS2|EHD2|TFDP2|KCNN2	http://amigo.geneontology.org/amigo/term/GO:0019904						F
ovarian follicle development	Gene Ontology	GO:0001541	2	23	0.0148207	0.197888	HID1|CEBPB	http://amigo.geneontology.org/amigo/term/GO:0001541						P
positive regulation of transcription by RNA polymerase II	Gene Ontology	GO:0045944	12	779	0.0158021	0.200201	ETV1|DPF3|PYGO1|IRF5|PPRC1|SP5|SOX8|TBX15|MED17|DOT1L|TFDP2|MAFF	http://amigo.geneontology.org/amigo/term/GO:0045944						P
regulation of RNA splicing	Gene Ontology	GO:0043484	2	24	0.0159779	0.200201	CLK1|RBM38	http://amigo.geneontology.org/amigo/term/GO:0043484						P
cell differentiation	Gene Ontology	GO:0030154	6	266	0.0165619	0.200201	ETV1|ETS2|EYA4|RBM38|THOC5|ATOH8	http://amigo.geneontology.org/amigo/term/GO:0030154						P
neuron projection	Gene Ontology	GO:0043005	5	193	0.0165975	0.200201	RHOC|ATF4|TPH2|KCNN2|EPHA2	http://amigo.geneontology.org/amigo/term/GO:0043005						C
integral component of mitochondrial inner membrane	Gene Ontology	GO:0031305	2	25	0.0171725	0.200201	COX16|SFXN1	http://amigo.geneontology.org/amigo/term/GO:0031305						C
negative regulation of T cell proliferation	Gene Ontology	GO:0042130	2	25	0.0171725	0.200201	CEBPB|SDC4	http://amigo.geneontology.org/amigo/term/GO:0042130						P
gluconeogenesis	Gene Ontology	GO:0006094	2	25	0.0171725	0.200201	ATF4|ALDOC	http://amigo.geneontology.org/amigo/term/GO:0006094						P
transcription coregulator activity	Gene Ontology	GO:0003712	3	70	0.017317	0.200201	MSX2|PPRC1|MED17	http://amigo.geneontology.org/amigo/term/GO:0003712						F
erythrocyte differentiation	Gene Ontology	GO:0030218	2	26	0.018404	0.202672	EPAS1|SFXN1	http://amigo.geneontology.org/amigo/term/GO:0030218						P
positive regulation of BMP signaling pathway	Gene Ontology	GO:0030513	2	26	0.018404	0.202672	MSX2|GPC3	http://amigo.geneontology.org/amigo/term/GO:0030513						P
chromosome, telomeric region	Gene Ontology	GO:0000781	2	26	0.018404	0.202672	HID1|DOT1L	http://amigo.geneontology.org/amigo/term/GO:0000781						C
cell maturation	Gene Ontology	GO:0048469	2	26	0.018404	0.202672	EPAS1|SOX8	http://amigo.geneontology.org/amigo/term/GO:0048469						P
calcium ion transmembrane transport	Gene Ontology	GO:0070588	3	72	0.0185996	0.202672	TMCO1|ANXA2|TRPM2	http://amigo.geneontology.org/amigo/term/GO:0070588						P
phosphorylation	Gene Ontology	GO:0016310	3	73	0.0192602	0.20493	NOL9|ADPGK|UCKL1	http://amigo.geneontology.org/amigo/term/GO:0016310						P
bone mineralization	Gene Ontology	GO:0030282	2	27	0.0196715	0.20493	GPC3|ANXA2	http://amigo.geneontology.org/amigo/term/GO:0030282						P
establishment or maintenance of cell polarity	Gene Ontology	GO:0007163	2	27	0.0196715	0.20493	RHOC|CAP2	http://amigo.geneontology.org/amigo/term/GO:0007163						P
metal ion binding	Gene Ontology	GO:0046872	11	714	0.0204181	0.210081	MAEA|VPS29|PYGO1|TAB3|LMO3|PHF19|LMO7|PDE3B|EYA4|THOP1|HMOX2	http://amigo.geneontology.org/amigo/term/GO:0046872						F
embryonic hindlimb morphogenesis	Gene Ontology	GO:0035116	2	28	0.0209747	0.210081	MSX2|GPC3	http://amigo.geneontology.org/amigo/term/GO:0035116						P
lysosome organization	Gene Ontology	GO:0007040	2	29	0.0223129	0.210081	TPP1|CLVS2	http://amigo.geneontology.org/amigo/term/GO:0007040						P
Cul3-RING ubiquitin ligase complex	Gene Ontology	GO:0031463	2	29	0.0223129	0.210081	ENC1|PEF1	http://amigo.geneontology.org/amigo/term/GO:0031463						C
skeletal muscle tissue development	Gene Ontology	GO:0007519	2	29	0.0223129	0.210081	FOXP2|MYOZ2	http://amigo.geneontology.org/amigo/term/GO:0007519						P
intrinsic apoptotic signaling pathway in response to DNA damage	Gene Ontology	GO:0008630	2	29	0.0223129	0.210081	MCL1|EPHA2	http://amigo.geneontology.org/amigo/term/GO:0008630						P
nuclear receptor transcription coactivator activity	Gene Ontology	GO:0030374	2	29	0.0223129	0.210081	PPRC1|MED17	http://amigo.geneontology.org/amigo/term/GO:0030374						F
endocytic recycling	Gene Ontology	GO:0032456	2	30	0.0236854	0.210081	VPS29|EHD2	http://amigo.geneontology.org/amigo/term/GO:0032456						P
positive regulation of protein localization to plasma membrane	Gene Ontology	GO:1903078	2	31	0.0250918	0.210081	SDC4|EPHA2	http://amigo.geneontology.org/amigo/term/GO:1903078						P
calcium channel activity	Gene Ontology	GO:0005262	2	31	0.0250918	0.210081	TMCO1|ANXA2	http://amigo.geneontology.org/amigo/term/GO:0005262						F
collagen-containing extracellular matrix	Gene Ontology	GO:0062023	3	82	0.025785	0.210081	GPC3|ANXA2|ADAMTS2	http://amigo.geneontology.org/amigo/term/GO:0062023						C
positive regulation of fat cell differentiation	Gene Ontology	GO:0045600	2	32	0.0265314	0.210081	CEBPB|LMO3	http://amigo.geneontology.org/amigo/term/GO:0045600						P
chromatin organization	Gene Ontology	GO:0006325	2	35	0.031044	0.210081	PHF19|GPX4	http://amigo.geneontology.org/amigo/term/GO:0006325						P
RNA splicing	Gene Ontology	GO:0008380	2	35	0.031044	0.210081	RBM38|THOC5	http://amigo.geneontology.org/amigo/term/GO:0008380						P
lysosomal membrane	Gene Ontology	GO:0005765	3	90	0.0324587	0.210081	ANXA2|CD63|TRPM2	http://amigo.geneontology.org/amigo/term/GO:0005765						C
collagen fibril organization	Gene Ontology	GO:0030199	2	36	0.0326109	0.210081	ANXA2|ADAMTS2	http://amigo.geneontology.org/amigo/term/GO:0030199						P
ATP binding	Gene Ontology	GO:0005524	14	1073	0.0333349	0.210081	EPHA2|DHX29|UCKL1|MYO1B|DDX31|HID1|TRIB1|ATP9A|SBK2|CLK1|ACTB|DCLK2|DAPK3|PIM3	http://amigo.geneontology.org/amigo/term/GO:0005524						F
tubulin binding	Gene Ontology	GO:0015631	2	37	0.0342083	0.210081	TPPP2|TBCA	http://amigo.geneontology.org/amigo/term/GO:0015631						F
chromosome segregation	Gene Ontology	GO:0007059	2	37	0.0342083	0.210081	SKA2|NDEL1	http://amigo.geneontology.org/amigo/term/GO:0007059						P
epithelial cell differentiation	Gene Ontology	GO:0030855	2	38	0.0358357	0.210081	TPP1|ALDOC	http://amigo.geneontology.org/amigo/term/GO:0030855						P
protein processing	Gene Ontology	GO:0016485	2	38	0.0358357	0.210081	AEBP1|ADAMTS2	http://amigo.geneontology.org/amigo/term/GO:0016485						P
translation initiation factor activity	Gene Ontology	GO:0003743	2	38	0.0358357	0.210081	DHX29|EIF3G	http://amigo.geneontology.org/amigo/term/GO:0003743						F
negative regulation of ERK1 and ERK2 cascade	Gene Ontology	GO:0070373	2	38	0.0358357	0.210081	PHB|LMO3	http://amigo.geneontology.org/amigo/term/GO:0070373						P
skeletal muscle cell differentiation	Gene Ontology	GO:0035914	2	39	0.0374924	0.210081	SOX8|MAFF	http://amigo.geneontology.org/amigo/term/GO:0035914						P
methylated histone binding	Gene Ontology	GO:0035064	2	40	0.0391781	0.210081	PYGO1|PHF19	http://amigo.geneontology.org/amigo/term/GO:0035064						F
calcium-dependent protein binding	Gene Ontology	GO:0048306	2	40	0.0391781	0.210081	ANXA2|PEF1	http://amigo.geneontology.org/amigo/term/GO:0048306						F
cell projection	Gene Ontology	GO:0042995	2	40	0.0391781	0.210081	RHOC|RTN4	http://amigo.geneontology.org/amigo/term/GO:0042995						C
histone binding	Gene Ontology	GO:0042393	3	98	0.0399448	0.210081	DPF3|HINFP|NPM3	http://amigo.geneontology.org/amigo/term/GO:0042393						F
RNA polymerase II transcription regulator complex	Gene Ontology	GO:0090575	2	41	0.040892	0.210081	CEBPB|TFDP2	http://amigo.geneontology.org/amigo/term/GO:0090575						C
calcium-dependent phospholipid binding	Gene Ontology	GO:0005544	2	42	0.0426339	0.210081	ANXA2|ESYT1	http://amigo.geneontology.org/amigo/term/GO:0005544						F
tRNA pseudouridine synthesis	Gene Ontology	GO:0031119	1	5	0.0439176	0.210081	PUS3	http://amigo.geneontology.org/amigo/term/GO:0031119						P
phosphatidylinositol N-acetylglucosaminyltransferase activity	Gene Ontology	GO:0017176	1	5	0.0439176	0.210081	PIGQ	http://amigo.geneontology.org/amigo/term/GO:0017176						F
positive regulation of vascular associated smooth muscle cell apoptotic process	Gene Ontology	GO:1905461	1	5	0.0439176	0.210081	ATF4	http://amigo.geneontology.org/amigo/term/GO:1905461						P
primitive streak formation	Gene Ontology	GO:0090009	1	5	0.0439176	0.210081	ETS2	http://amigo.geneontology.org/amigo/term/GO:0090009						P
positive regulation of acrosome reaction	Gene Ontology	GO:2000344	1	5	0.0439176	0.210081	ZP3	http://amigo.geneontology.org/amigo/term/GO:2000344						P
negative regulation of insulin secretion involved in cellular response to glucose stimulus	Gene Ontology	GO:0061179	1	5	0.0439176	0.210081	PIM3	http://amigo.geneontology.org/amigo/term/GO:0061179						P
negative regulation of collateral sprouting	Gene Ontology	GO:0048671	1	5	0.0439176	0.210081	IFRD1	http://amigo.geneontology.org/amigo/term/GO:0048671						P
dense body	Gene Ontology	GO:0097433	1	5	0.0439176	0.210081	ACTB	http://amigo.geneontology.org/amigo/term/GO:0097433						C
striated muscle tissue development	Gene Ontology	GO:0014706	1	5	0.0439176	0.210081	IFRD1	http://amigo.geneontology.org/amigo/term/GO:0014706						P
bone trabecula formation	Gene Ontology	GO:0060346	1	5	0.0439176	0.210081	MSX2	http://amigo.geneontology.org/amigo/term/GO:0060346						P
condensed chromosome, centromeric region	Gene Ontology	GO:0000779	1	5	0.0439176	0.210081	CEBPB	http://amigo.geneontology.org/amigo/term/GO:0000779						C
pyramidal neuron development	Gene Ontology	GO:0021860	1	5	0.0439176	0.210081	DCLK2	http://amigo.geneontology.org/amigo/term/GO:0021860						P
regulation of signaling receptor activity	Gene Ontology	GO:0010469	1	5	0.0439176	0.210081	MUC4	http://amigo.geneontology.org/amigo/term/GO:0010469						P
endochondral bone growth	Gene Ontology	GO:0003416	1	5	0.0439176	0.210081	MSX2	http://amigo.geneontology.org/amigo/term/GO:0003416						P
positive regulation of protein polymerization	Gene Ontology	GO:0032273	1	5	0.0439176	0.210081	TPPP2	http://amigo.geneontology.org/amigo/term/GO:0032273						P
UV protection	Gene Ontology	GO:0009650	1	5	0.0439176	0.210081	GPX1	http://amigo.geneontology.org/amigo/term/GO:0009650						P
response to radiation	Gene Ontology	GO:0009314	1	5	0.0439176	0.210081	POLH	http://amigo.geneontology.org/amigo/term/GO:0009314						P
negative regulation of smooth muscle cell migration	Gene Ontology	GO:0014912	1	5	0.0439176	0.210081	TRIB1	http://amigo.geneontology.org/amigo/term/GO:0014912						P
negative regulation of growth	Gene Ontology	GO:0045926	1	5	0.0439176	0.210081	GPC3	http://amigo.geneontology.org/amigo/term/GO:0045926						P
positive regulation of integrin-mediated signaling pathway	Gene Ontology	GO:2001046	1	5	0.0439176	0.210081	CD63	http://amigo.geneontology.org/amigo/term/GO:2001046						P
angiogenesis involved in wound healing	Gene Ontology	GO:0060055	1	5	0.0439176	0.210081	GPX1	http://amigo.geneontology.org/amigo/term/GO:0060055						P
pre-snoRNP complex	Gene Ontology	GO:0070761	1	5	0.0439176	0.210081	NOP56	http://amigo.geneontology.org/amigo/term/GO:0070761						C
viral translational termination-reinitiation	Gene Ontology	GO:0075525	1	5	0.0439176	0.210081	EIF3G	http://amigo.geneontology.org/amigo/term/GO:0075525						P
regulation of protein localization to membrane	Gene Ontology	GO:1905475	1	5	0.0439176	0.210081	GPC3	http://amigo.geneontology.org/amigo/term/GO:1905475						P
endocardial cell differentiation	Gene Ontology	GO:0060956	1	5	0.0439176	0.210081	ANXA2	http://amigo.geneontology.org/amigo/term/GO:0060956						P
mRNA pseudouridine synthesis	Gene Ontology	GO:1990481	1	5	0.0439176	0.210081	PUS3	http://amigo.geneontology.org/amigo/term/GO:1990481						P
telethonin binding	Gene Ontology	GO:0031433	1	5	0.0439176	0.210081	MYOZ2	http://amigo.geneontology.org/amigo/term/GO:0031433						F
cellular response to interleukin-6	Gene Ontology	GO:0071354	1	5	0.0439176	0.210081	PHB	http://amigo.geneontology.org/amigo/term/GO:0071354						P
growth plate cartilage development	Gene Ontology	GO:0003417	1	5	0.0439176	0.210081	ANXA2	http://amigo.geneontology.org/amigo/term/GO:0003417						P
syndecan binding	Gene Ontology	GO:0045545	1	5	0.0439176	0.210081	CHRD	http://amigo.geneontology.org/amigo/term/GO:0045545						F
cellular sphingolipid homeostasis	Gene Ontology	GO:0090156	1	5	0.0439176	0.210081	RTN4	http://amigo.geneontology.org/amigo/term/GO:0090156						P
ADP-ribose diphosphatase activity	Gene Ontology	GO:0047631	1	5	0.0439176	0.210081	TRPM2	http://amigo.geneontology.org/amigo/term/GO:0047631						F
dendritic cell differentiation	Gene Ontology	GO:0097028	1	5	0.0439176	0.210081	TRPM2	http://amigo.geneontology.org/amigo/term/GO:0097028						P
mitotic centrosome separation	Gene Ontology	GO:0007100	1	5	0.0439176	0.210081	NDEL1	http://amigo.geneontology.org/amigo/term/GO:0007100						P
negative regulation of glucocorticoid receptor signaling pathway	Gene Ontology	GO:2000323	1	5	0.0439176	0.210081	PHB	http://amigo.geneontology.org/amigo/term/GO:2000323						P
leading edge membrane	Gene Ontology	GO:0031256	1	5	0.0439176	0.210081	EPHA2	http://amigo.geneontology.org/amigo/term/GO:0031256						C
heart valve development	Gene Ontology	GO:0003170	1	5	0.0439176	0.210081	SOX8	http://amigo.geneontology.org/amigo/term/GO:0003170						P
rRNA transcription	Gene Ontology	GO:0009303	1	5	0.0439176	0.210081	NPM3	http://amigo.geneontology.org/amigo/term/GO:0009303						P
spindle	Gene Ontology	GO:0005819	2	44	0.046199	0.210081	MAEA|NDEL1	http://amigo.geneontology.org/amigo/term/GO:0005819						C
protein stabilization	Gene Ontology	GO:0050821	3	105	0.0471483	0.210081	RTN4|PHB|CDC37	http://amigo.geneontology.org/amigo/term/GO:0050821						P
cell chemotaxis	Gene Ontology	GO:0060326	2	45	0.0480214	0.210081	HBEGF|EPHA2	http://amigo.geneontology.org/amigo/term/GO:0060326						P
positive regulation of osteoblast differentiation	Gene Ontology	GO:0045669	2	45	0.0480214	0.210081	CEBPB|MSX2	http://amigo.geneontology.org/amigo/term/GO:0045669						P
cytoplasmic vesicle membrane	Gene Ontology	GO:0030659	2	45	0.0480214	0.210081	ATG9A|TRPM2	http://amigo.geneontology.org/amigo/term/GO:0030659						C
DNA repair	Gene Ontology	GO:0006281	3	107	0.0493162	0.210081	EYA4|DOT1L|HINFP	http://amigo.geneontology.org/amigo/term/GO:0006281						P
mitochondrion organization	Gene Ontology	GO:0007005	2	46	0.0498696	0.210081	PHB|EPAS1	http://amigo.geneontology.org/amigo/term/GO:0007005						P

## Sheet: hGC-over-dpwpregulated DEGs
The KEGG pathway significantly ehriched in hGC between over and over-NC of the downregulated DEGs
Term	Database	ID	Input number	Background number	P-Value	Corrected P-Value	Input	Hyperlink
Pantothenate and CoA biosynthesis	KEGG PATHWAY	gga00770	2	15	0.00973555	0.124774	VNN1|ENPP3	http://www.genome.jp/kegg-bin/show_pathway?gga00770/gga:421702%09red/gga:426928%09red
TGF-beta signaling pathway	KEGG PATHWAY	gga04350	4	90	0.0098239	0.124774	SMAD4|RGMB|BMPR2|FMOD	http://www.genome.jp/kegg-bin/show_pathway?gga04350/gga:374147%09red/gga:427277%09red/gga:107055136%09red/gga:395814%09red
Fanconi anemia pathway	KEGG PATHWAY	gga03460	3	50	0.0116054	0.136171	ATR|SLX4|FANCA	http://www.genome.jp/kegg-bin/show_pathway?gga03460/gga:416665%09red/gga:415854%09red/gga:424777%09red
Mismatch repair	KEGG PATHWAY	gga03430	2	20	0.0160636	0.1596	MSH2|MLH3	http://www.genome.jp/kegg-bin/show_pathway?gga03430/gga:100859200%09red/gga:378799%09red
Cell cycle	KEGG PATHWAY	gga04110	4	114	0.0210089	0.187558	SMAD4|E2F3|STAG1|ATR	http://www.genome.jp/kegg-bin/show_pathway?gga04110/gga:424735%09red/gga:107055136%09red/gga:424777%09red/gga:420824%09red
Influenza A	KEGG PATHWAY	gga05164	4	135	0.0353961	0.211129	FAS|STAT1|RSAD2|IRAK4	http://www.genome.jp/kegg-bin/show_pathway?gga05164/gga:395274%09red/gga:428650%09red/gga:417796%09red/gga:424044%09red
Fatty acid degradation	KEGG PATHWAY	gga00071	2	33	0.0383913	0.211129	ECI2|ACSL4	http://www.genome.jp/kegg-bin/show_pathway?gga00071/gga:422345%09red/gga:420878%09red
Toll-like receptor signaling pathway	KEGG PATHWAY	gga04620	3	84	0.0422635	0.211129	STAT1|IRAK4|TLR5	http://www.genome.jp/kegg-bin/show_pathway?gga04620/gga:417796%09red/gga:554217%09red/gga:424044%09red
Herpes simplex virus 1 infection	KEGG PATHWAY	gga05168	4	150	0.0484462	0.211129	FAS|STAT1|IRAK4|TSC1	http://www.genome.jp/kegg-bin/show_pathway?gga05168/gga:395274%09red/gga:417796%09red/gga:417166%09red/gga:424044%09red
The GO term significantly ehriched in hGC between over and over-NC f the downregulated DEGs
Term	Database	ID	Input number	Background number	P-Value	Corrected P-Value	Input	Hyperlink
ATP binding	Gene Ontology	GO:0005524	29	1073	1.61899e-07	0.000199459	MSH2|IRAK4|MYO1C|KIF14|ATR|DDX17|SMG1|CHD7|GRK5|MLH3|DAPK1|DDX1|ALPK3|ULK1|STK40|WRN|MSH4|EPHA3|AAK1|DDX60|FBH1|ABCG2|DDX43|PDK4|RUNX2|DDX5|BMPR2|DGKD|SNRK	http://amigo.geneontology.org/amigo/term/GO:0005524						F
nucleoplasm	Gene Ontology	GO:0005654	35	1526	3.58005e-07	0.000220531	QSOX2|EPHA3|ANO1|RCOR1|BCL9L|IKZF1|UBN2|SMG1|MYOD1|CHD7|XPO6|MLH3|ESRP1|MAGI1|RBM22|MBNL2|NARF|UBP1|DCP2|STK40|TTC3|WRN|MGLL|IWS1|PPARG|SLX4|FUT10|UBXN7|PHAX|STAT1|RUNX2|TFCP2|BMPR2|RNPC3|AGO2	http://amigo.geneontology.org/amigo/term/GO:0005654						C
plasma membrane	Gene Ontology	GO:0005886	34	1580	2.18437e-06	0.000897048	WLS|MYO1C|ANO1|IRAK4|KIF14|TTC7B|DAB2|RGMB|JADE1|MADD|CPNE8|XPO6|BIN1|RYR3|GRK5|SULF1|SYT12|MAGI1|TTYH3|DAPK1|MAP1B|SIDT1|ABCG2|LAMP3|CRTC1|BACE2|LRP4|ROBO1|GRB14|ACSL4|BMPR2|DGKD|FLNB|ZP3	http://amigo.geneontology.org/amigo/term/GO:0005886						C
protein serine/threonine kinase activity	Gene Ontology	GO:0004674	11	207	4.22077e-06	0.0013	ALPK3|ULK1|SMG1|STK40|SNRK|IRAK4|AAK1|BMPR2|PDK4|ATR|DAPK1	http://amigo.geneontology.org/amigo/term/GO:0004674						F
zinc ion binding	Gene Ontology	GO:0008270	17	527	7.81673e-06	0.00192604	FSD1|FGD4|KMT2A|MBTD1|TIMP3|ACER3|TET2|NBR1|ENPP3|PPARG|CYLD|UBR2|UBR1|TRIM2|MMP13|MEP1A|KDM5B	http://amigo.geneontology.org/amigo/term/GO:0008270						F
cytoplasm	Gene Ontology	GO:0005737	41	2299	1.67286e-05	0.00337741	DCP2|MACF1|MYO1C|IRAK4|CRTC1|DAB2|JADE1|DDX17|SMG1|PHAX|TPM2|MAGI1|RBM22|MBNL2|PARVA|SIN3B|DAPK1|FGD4|STK40|WRN|NUDT3|PPARG|AAK1|SALL1|UBR2|UBR1|SASH1|TWF1|VASH2|VASH1|G2E3|ROBO1|SNRK|GRB14|RUNX2|DDX5|KANK4|RDH10|DDX1|TRIM2|FSD1	http://amigo.geneontology.org/amigo/term/GO:0005737						C
nucleus	Gene Ontology	GO:0005634	43	2478	1.91898e-05	0.00337741	UBP1|MSH2|IRAK4|CRTC1|ATR|IKZF1|PHTF2|LTV1|SMG1|MYOD1|CHD7|PHAX|TFCP2|TEF|MBNL2|PARVA|GRM1|DAPK1|PUS7L|ALPK3|TET2|STK40|ZBTB5|DDX17|WRN|NUDT3|HMGA2|LMX1B|IWS1|SALL1|FBH1|E2F3|STAT1|G2E3|SRRM1|ZNFX1|MBTD1|RUNX2|DDX5|FAT1|RBM22|DDX1|KDM5B	http://amigo.geneontology.org/amigo/term/GO:0005634						C
MutLalpha complex binding	Gene Ontology	GO:0032405	3	5	3.71683e-05	0.00572393	WRN|MSH2|ATR	http://amigo.geneontology.org/amigo/term/GO:0032405						#N/A
cytosol	Gene Ontology	GO:0005829	36	2089	0.00011866	0.0162432	SNX3|WLS|EPHA3|TPM2|KIF14|ULK1|TTC7B|BIN1|MADD|SLX4|STAT1|XPO6|HAUS6|FAS|GRK5|TFCP2|UBXN7|DGKD|UBP1|MAP1B|NBR1|STK40|TTC3|PGGHG|NUDT3|KLHL3|DDX60|CRTC1|G2E3|LTV1|RPAP3|KANK4|CYLD|DDX1|FLNB|AGO2	http://amigo.geneontology.org/amigo/term/GO:0005829						C
mismatched DNA binding	Gene Ontology	GO:0030983	3	9	0.000142239	0.0175238	MLH3|MSH2|MSH4	http://amigo.geneontology.org/amigo/term/GO:0030983						F
RNA helicase activity	Gene Ontology	GO:0003724	4	30	0.000225569	0.0252637	DDX5|DDX43|DDX1|DDX17	http://amigo.geneontology.org/amigo/term/GO:0003724						F
calcium ion binding	Gene Ontology	GO:0005509	13	447	0.000251013	0.0257707	ACER3|MATN2|HEG1|LRP4|MMP13|RYR3|MACF1|ENPP3|SULF1|FSTL1|SYT12|FAT1|C1S	http://amigo.geneontology.org/amigo/term/GO:0005509						F
positive regulation of transcription by RNA polymerase II	Gene Ontology	GO:0045944	18	779	0.000280174	0.0265519	KMT2A|STAT1|SALL1|MYOD1|CHD7|PPARG|MED21|TET2|E2F3|TEF|LMX1B|CRTC1|GALR2|TFCP2|BMPR2|BCL9L|IKZF1|AGO2	http://amigo.geneontology.org/amigo/term/GO:0045944						P
chondrocyte development	Gene Ontology	GO:0002063	3	13	0.000352706	0.0310381	RUNX2|BMPR2|SULF1	http://amigo.geneontology.org/amigo/term/GO:0002063						P
protein C-terminus binding	Gene Ontology	GO:0008022	6	106	0.000494427	0.040609	MSH2|MYO1C|PPARG|DAB2|SASH1|AGO2	http://amigo.geneontology.org/amigo/term/GO:0008022						#N/A
innervation	Gene Ontology	GO:0060384	3	16	0.000598457	0.0459684	LRIG2|CHD7|SULF1	http://amigo.geneontology.org/amigo/term/GO:0060384						P
glucose homeostasis	Gene Ontology	GO:0042593	5	73	0.000650745	0.0459684	PPARG|BACE2|ERO1B|FAM3B|PDK4	http://amigo.geneontology.org/amigo/term/GO:0042593						P
cellular response to interferon-gamma	Gene Ontology	GO:0071346	4	41	0.000671616	0.0459684	FLNB|MYO1C|RAB43|DAPK1	http://amigo.geneontology.org/amigo/term/GO:0071346						P
integral component of Golgi membrane	Gene Ontology	GO:0030173	4	42	0.000730519	0.0473684	QSOX2|ACER2|CASD1|ACER3	http://amigo.geneontology.org/amigo/term/GO:0030173						#N/A
negative regulation of endothelial cell proliferation	Gene Ontology	GO:0001937	3	20	0.00106559	0.0578924	STAT1|VASH1|SULF1	http://amigo.geneontology.org/amigo/term/GO:0001937						P
mismatch repair	Gene Ontology	GO:0006298	3	20	0.00106559	0.0578924	MLH3|MSH2|MSH4	http://amigo.geneontology.org/amigo/term/GO:0006298						P
double-stranded RNA binding	Gene Ontology	GO:0003725	4	47	0.00108078	0.0578924	AGO2|SIDT1|DDX1|DDX60	http://amigo.geneontology.org/amigo/term/GO:0003725						F
negative regulation of angiogenesis	Gene Ontology	GO:0016525	4	47	0.00108078	0.0578924	PPARG|STAT1|VASH1|SULF1	http://amigo.geneontology.org/amigo/term/GO:0016525						P
DNA duplex unwinding	Gene Ontology	GO:0032508	4	48	0.00116281	0.059624	WRN|FBH1|CHD7|DDX1	http://amigo.geneontology.org/amigo/term/GO:0032508						P
positive regulation of Wnt signaling pathway	Gene Ontology	GO:0030177	3	21	0.0012099	0.059624	WLS|SALL1|SULF1	http://amigo.geneontology.org/amigo/term/GO:0030177						P
ubiquitin-protein transferase activity	Gene Ontology	GO:0004842	5	89	0.0015096	0.0613505	HERC3|UBXN7|HERC4|TTC3|G2E3	http://amigo.geneontology.org/amigo/term/GO:0004842						F
cellular response to starvation	Gene Ontology	GO:0009267	4	52	0.0015347	0.0613505	WRN|BMPR2|MYOD1|PDK4	http://amigo.geneontology.org/amigo/term/GO:0009267						P
m7G(5')pppN diphosphatase activity	Gene Ontology	GO:0050072	2	5	0.00159352	0.0613505	DCP2|NUDT3	http://amigo.geneontology.org/amigo/term/GO:0050072						#N/A
nose development	Gene Ontology	GO:0043584	2	5	0.00159352	0.0613505	RDH10|CHD7	http://amigo.geneontology.org/amigo/term/GO:0043584						P
positive regulation of vascular associated smooth muscle cell apoptotic process	Gene Ontology	GO:1905461	2	5	0.00159352	0.0613505	PPARG|E2F3	http://amigo.geneontology.org/amigo/term/GO:1905461						#N/A
macrophage derived foam cell differentiation	Gene Ontology	GO:0010742	2	5	0.00159352	0.0613505	PPARG|STAT1	http://amigo.geneontology.org/amigo/term/GO:0010742						P
leucine binding	Gene Ontology	GO:0070728	2	5	0.00159352	0.0613505	UBR2|UBR1	http://amigo.geneontology.org/amigo/term/GO:0070728						F
BMP signaling pathway	Gene Ontology	GO:0030509	4	55	0.00186287	0.0619609	RUNX2|DDX5|BMPR2|RGMB	http://amigo.geneontology.org/amigo/term/GO:0030509						P
actin cytoskeleton	Gene Ontology	GO:0015629	6	140	0.00195548	0.0619609	EPHA3|MACF1|MYO1C|TPM2|PARVA|DAPK1	http://amigo.geneontology.org/amigo/term/GO:0015629						C
RNA binding	Gene Ontology	GO:0003723	10	365	0.00197875	0.0619609	PUS7L|DCP2|PHAX|DDX17|DDX43|SON|DDX5|ESRP1|MBNL2|ZNFX1	http://amigo.geneontology.org/amigo/term/GO:0003723						F
protein autophosphorylation	Gene Ontology	GO:0046777	5	95	0.00198404	0.0619609	ATR|GRK5|SMG1|DAPK1|ULK1	http://amigo.geneontology.org/amigo/term/GO:0046777						P
positive regulation of vascular endothelial growth factor signaling pathway	Gene Ontology	GO:1900748	2	6	0.0021123	0.0619609	ROBO1|MYO1C	http://amigo.geneontology.org/amigo/term/GO:1900748						#N/A
telomeric D-loop disassembly	Gene Ontology	GO:0061820	2	6	0.0021123	0.0619609	WRN|SLX4	http://amigo.geneontology.org/amigo/term/GO:0061820						P
pre-mRNA binding	Gene Ontology	GO:0036002	2	6	0.0021123	0.0619609	DDX5|RBM22	http://amigo.geneontology.org/amigo/term/GO:0036002						F
ciliary tip	Gene Ontology	GO:0097542	2	6	0.0021123	0.0619609	CYLD|ARMC9	http://amigo.geneontology.org/amigo/term/GO:0097542						C
ceramide catabolic process	Gene Ontology	GO:0046514	2	6	0.0021123	0.0619609	ACER2|ACER3	http://amigo.geneontology.org/amigo/term/GO:0046514						P
negative regulation of membrane protein ectodomain proteolysis	Gene Ontology	GO:0051045	2	6	0.0021123	0.0619609	TIMP3|LRIG2	http://amigo.geneontology.org/amigo/term/GO:0051045						P
nucleolus	Gene Ontology	GO:0005730	11	446	0.00265927	0.0714149	STAT1|CHD7|TTC3|XPO6|WRN|G2E3|DDX5|MAGI1|BCL9L|SRP19|NARF	http://amigo.geneontology.org/amigo/term/GO:0005730						C
response to organic substance	Gene Ontology	GO:0010033	2	7	0.00269999	0.0714149	TIMP3|DGKD	http://amigo.geneontology.org/amigo/term/GO:0010033						P
positive regulation of DNA damage response, signal transduction by p53 class mediator	Gene Ontology	GO:0043517	2	7	0.00269999	0.0714149	DDX5|ATR	http://amigo.geneontology.org/amigo/term/GO:0043517						P
mismatch repair complex	Gene Ontology	GO:0032300	2	7	0.00269999	0.0714149	MSH2|MLH3	http://amigo.geneontology.org/amigo/term/GO:0032300						C
receptor complex	Gene Ontology	GO:0043235	6	150	0.00272443	0.0714149	NBR1|EPHA3|RAMP3|OSMR|BMPR2|PTPRB	http://amigo.geneontology.org/amigo/term/GO:0043235						C
positive regulation of protein localization to plasma membrane	Gene Ontology	GO:1903078	3	31	0.00335185	0.0826756	DPP10|EPHA3|RAMP3	http://amigo.geneontology.org/amigo/term/GO:1903078						P
negative regulation of blood vessel endothelial cell migration	Gene Ontology	GO:0043537	2	8	0.00335534	0.0826756	PPARG|VASH1	http://amigo.geneontology.org/amigo/term/GO:0043537						P
gonad development	Gene Ontology	GO:0008406	2	8	0.00335534	0.0826756	SALL1|RDH10	http://amigo.geneontology.org/amigo/term/GO:0008406						P
promoter-specific chromatin binding	Gene Ontology	GO:1990841	3	32	0.00364238	0.0879884	STAT1|MYOD1|CHD7	http://amigo.geneontology.org/amigo/term/GO:1990841						F
catalytic activity	Gene Ontology	GO:0003824	3	33	0.00394781	0.0930185	ECI2|RSAD2|DIP2A	http://amigo.geneontology.org/amigo/term/GO:0003824						F
cellular response to leucine	Gene Ontology	GO:0071233	2	9	0.00407711	0.0930185	UBR2|UBR1	http://amigo.geneontology.org/amigo/term/GO:0071233						P
microtubule associated complex	Gene Ontology	GO:0005875	2	9	0.00407711	0.0930185	FSD1|MAP1B	http://amigo.geneontology.org/amigo/term/GO:0005875						C
chromatin	Gene Ontology	GO:0000785	4	71	0.00445771	0.0998526	HMGA2|UBR2|SIN3B|FBH1	http://amigo.geneontology.org/amigo/term/GO:0000785						C
double-strand break repair	Gene Ontology	GO:0006302	3	35	0.00460432	0.100212	MSH2|UBXN7|DDX1	http://amigo.geneontology.org/amigo/term/GO:0006302						P
synaptonemal complex	Gene Ontology	GO:0000795	2	10	0.00486408	0.100212	MLH3|MSH4	http://amigo.geneontology.org/amigo/term/GO:0000795						C
nucleus organization	Gene Ontology	GO:0006997	2	10	0.00486408	0.100212	BIN1|GOLM1	http://amigo.geneontology.org/amigo/term/GO:0006997						P
protein phosphorylation	Gene Ontology	GO:0006468	7	226	0.00487523	0.100212	ALPK3|STK40|SNRK|AAK1|BMPR2|PDK4|IRAK4	http://amigo.geneontology.org/amigo/term/GO:0006468						P
multicellular organism development	Gene Ontology	GO:0007275	6	172	0.00518942	0.100212	G2E3|WLS|EPHA3|FSTL1|DDX1|IKZF1	http://amigo.geneontology.org/amigo/term/GO:0007275						P
positive regulation of endothelial cell proliferation	Gene Ontology	GO:0001938	3	37	0.00532305	0.100212	BMPR2|VASH2|SCG2	http://amigo.geneontology.org/amigo/term/GO:0001938						P
filopodium	Gene Ontology	GO:0030175	3	37	0.00532305	0.100212	TWF1|FGD4|FAT1	http://amigo.geneontology.org/amigo/term/GO:0030175						C
ribonucleoprotein complex	Gene Ontology	GO:1990904	4	75	0.00536174	0.100212	DDX5|ESRP1|DDX1|DDX17	http://amigo.geneontology.org/amigo/term/GO:1990904						C
activation of cysteine-type endopeptidase activity involved in apoptotic process	Gene Ontology	GO:0006919	3	38	0.00570625	0.100212	ACER2|PPARG|ROBO1	http://amigo.geneontology.org/amigo/term/GO:0006919						P
regulation of focal adhesion assembly	Gene Ontology	GO:0051893	2	11	0.00571506	0.100212	MACF1|EPHA3	http://amigo.geneontology.org/amigo/term/GO:0051893						P
sphingosine biosynthetic process	Gene Ontology	GO:0046512	2	11	0.00571506	0.100212	ACER2|ACER3	http://amigo.geneontology.org/amigo/term/GO:0046512						P
alternative mRNA splicing, via spliceosome	Gene Ontology	GO:0000380	2	11	0.00571506	0.100212	DDX5|DDX17	http://amigo.geneontology.org/amigo/term/GO:0000380						P
male meiotic nuclear division	Gene Ontology	GO:0007140	2	11	0.00571506	0.100212	MLH3|FANCA	http://amigo.geneontology.org/amigo/term/GO:0007140						P
RISC complex	Gene Ontology	GO:0016442	2	11	0.00571506	0.100212	DCP2|AGO2	http://amigo.geneontology.org/amigo/term/GO:0016442						C
histone methyltransferase complex	Gene Ontology	GO:0035097	2	11	0.00571506	0.100212	KMT2A|KDM5B	http://amigo.geneontology.org/amigo/term/GO:0035097						C
neuron differentiation	Gene Ontology	GO:0030182	4	77	0.00585652	0.100212	RUNX2|SNPH|ACSL4|LMX1B	http://amigo.geneontology.org/amigo/term/GO:0030182						P
regulation of cell cycle	Gene Ontology	GO:0051726	4	77	0.00585652	0.100212	MADD|GRK5|E2F3|SON	http://amigo.geneontology.org/amigo/term/GO:0051726						P
nuclear body	Gene Ontology	GO:0016604	6	178	0.00607987	0.102608	FAS|NBR1|MYO1C|CRTC1|ESRP1|UBXN7	http://amigo.geneontology.org/amigo/term/GO:0016604						C
angiogenesis	Gene Ontology	GO:0001525	5	126	0.0062962	0.103377	UBP1|RAMP3|PTPRB|VASH1|SCG2	http://amigo.geneontology.org/amigo/term/GO:0001525						P
protein disulfide isomerase activity	Gene Ontology	GO:0003756	2	12	0.00662886	0.103377	QSOX2|ERO1B	http://amigo.geneontology.org/amigo/term/GO:0003756						F
intracellular calcium activated chloride channel activity	Gene Ontology	GO:0005229	2	12	0.00662886	0.103377	ANO1|TTYH3	http://amigo.geneontology.org/amigo/term/GO:0005229						F
histone H3-K4 trimethylation	Gene Ontology	GO:0080182	2	12	0.00662886	0.103377	KMT2A|TET2	http://amigo.geneontology.org/amigo/term/GO:0080182						#N/A
epithelial cell morphogenesis	Gene Ontology	GO:0003382	2	12	0.00662886	0.103377	FLNB|FAT1	http://amigo.geneontology.org/amigo/term/GO:0003382						P
resolution of meiotic recombination intermediates	Gene Ontology	GO:0000712	2	12	0.00662886	0.103377	MSH4|SLX4	http://amigo.geneontology.org/amigo/term/GO:0000712						P
nucleic acid phosphodiester bond hydrolysis	Gene Ontology	GO:0090305	3	41	0.00695325	0.10708	WRN|ENPP3|DDX1	http://amigo.geneontology.org/amigo/term/GO:0090305						P
protein ubiquitination	Gene Ontology	GO:0016567	7	244	0.00723933	0.110109	FSD1|G2E3|HERC3|HERC4|UBR2|UBR1|FBH1	http://amigo.geneontology.org/amigo/term/GO:0016567						P
G protein-coupled glutamate receptor signaling pathway	Gene Ontology	GO:0007216	2	13	0.00760431	0.112874	GRM1|TRPM1	http://amigo.geneontology.org/amigo/term/GO:0007216						P
coreceptor activity	Gene Ontology	GO:0015026	2	13	0.00760431	0.112874	RGMB|RAMP3	http://amigo.geneontology.org/amigo/term/GO:0015026						F
3'-5' DNA helicase activity	Gene Ontology	GO:0043138	2	14	0.00864025	0.11963	WRN|FBH1	http://amigo.geneontology.org/amigo/term/GO:0043138						F
regulation of angiogenesis	Gene Ontology	GO:0045765	2	14	0.00864025	0.11963	VASH2|VASH1	http://amigo.geneontology.org/amigo/term/GO:0045765						P
alpha-actinin binding	Gene Ontology	GO:0051393	2	14	0.00864025	0.11963	PPARG|MAGI1	http://amigo.geneontology.org/amigo/term/GO:0051393						F
protein O-linked mannosylation	Gene Ontology	GO:0035269	2	14	0.00864025	0.11963	TMTC3|TMTC1	http://amigo.geneontology.org/amigo/term/GO:0035269						P
mannosyltransferase activity	Gene Ontology	GO:0000030	2	14	0.00864025	0.11963	TMTC3|TMTC1	http://amigo.geneontology.org/amigo/term/GO:0000030						F
cytoplasmic vesicle membrane	Gene Ontology	GO:0030659	3	45	0.00884911	0.11963	RYR3|WLS|MYO1C	http://amigo.geneontology.org/amigo/term/GO:0030659						C
kinase binding	Gene Ontology	GO:0019900	3	45	0.00884911	0.11963	FAS|TTC28|DGKD	http://amigo.geneontology.org/amigo/term/GO:0019900						F
phagocytic vesicle	Gene Ontology	GO:0045335	3	45	0.00884911	0.11963	FLNB|MYO1C|RAB43	http://amigo.geneontology.org/amigo/term/GO:0045335						C
identical protein binding	Gene Ontology	GO:0042802	13	678	0.00893337	0.11963	ULK1|MYOD1|ROBO1|BIN1|ZP3|ATL2|TPM2|PPARG|FAS|C1S|FLNB|RGMB|DAPK1	http://amigo.geneontology.org/amigo/term/GO:0042802						F
actin binding	Gene Ontology	GO:0003779	5	140	0.0095493	0.124774	MAP1B|PARVA|FLNB|VASH1|VASH2	http://amigo.geneontology.org/amigo/term/GO:0003779						F
proteolysis	Gene Ontology	GO:0006508	7	258	0.00959678	0.124774	DPP10|VASH2|VASH1|MMP13|C1S|MEP1A|DPEP2	http://amigo.geneontology.org/amigo/term/GO:0006508						P
olfactory bulb development	Gene Ontology	GO:0021772	2	15	0.00973555	0.124774	KIF14|CHD7	http://amigo.geneontology.org/amigo/term/GO:0021772						P
lipid droplet	Gene Ontology	GO:0005811	3	48	0.0104506	0.128994	RDH10|RSAD2|ACSL4	http://amigo.geneontology.org/amigo/term/GO:0005811						C
rhythmic process	Gene Ontology	GO:0048511	2	16	0.0108891	0.128994	PPARG|KDM5B	http://amigo.geneontology.org/amigo/term/GO:0048511						P
four-way junction DNA binding	Gene Ontology	GO:0000400	2	16	0.0108891	0.128994	WRN|MSH2	http://amigo.geneontology.org/amigo/term/GO:0000400						F
reciprocal meiotic recombination	Gene Ontology	GO:0007131	2	16	0.0108891	0.128994	UBR2|MSH4	http://amigo.geneontology.org/amigo/term/GO:0007131						P
nuclear hormone receptor binding	Gene Ontology	GO:0035257	2	16	0.0108891	0.128994	MYOD1|STAT1	http://amigo.geneontology.org/amigo/term/GO:0035257						#N/A
myofibril	Gene Ontology	GO:0030016	2	16	0.0108891	0.128994	TWF1|MYOD1	http://amigo.geneontology.org/amigo/term/GO:0030016						C
membrane protein ectodomain proteolysis	Gene Ontology	GO:0006509	2	16	0.0108891	0.128994	BACE2|ADAM9	http://amigo.geneontology.org/amigo/term/GO:0006509						P
negative regulation of canonical Wnt signaling pathway	Gene Ontology	GO:0090090	4	97	0.0125418	0.145769	DAB2|CYLD|LRP4|JADE1	http://amigo.geneontology.org/amigo/term/GO:0090090						P
molecular adaptor activity	Gene Ontology	GO:0060090	3	52	0.0128309	0.147735	AKAP9|MAGI1|SASH1	http://amigo.geneontology.org/amigo/term/GO:0060090						F
histone binding	Gene Ontology	GO:0042393	4	98	0.0129654	0.147902	UBXN7|MBTD1|STAT1|KDM5B	http://amigo.geneontology.org/amigo/term/GO:0042393						F
blood vessel remodeling	Gene Ontology	GO:0001974	2	18	0.0133664	0.148355	BMPR2|CHD7	http://amigo.geneontology.org/amigo/term/GO:0001974						P
syntaxin-1 binding	Gene Ontology	GO:0017075	2	18	0.0133664	0.148355	SNPH|DAPK1	http://amigo.geneontology.org/amigo/term/GO:0017075						F
cellular response to gamma radiation	Gene Ontology	GO:0071480	2	18	0.0133664	0.148355	WRN|ATR	http://amigo.geneontology.org/amigo/term/GO:0071480						P
magnesium ion binding	Gene Ontology	GO:0000287	5	154	0.0138065	0.151871	WRN|MSH2|NUDT3|SNRK|IRAK4	http://amigo.geneontology.org/amigo/term/GO:0000287						F
regulation of lipid metabolic process	Gene Ontology	GO:0019216	2	19	0.0146881	0.15516	PPARG|GOLM1	http://amigo.geneontology.org/amigo/term/GO:0019216						P
outflow tract septum morphogenesis	Gene Ontology	GO:0003148	2	19	0.0146881	0.15516	PARVA|BMPR2	http://amigo.geneontology.org/amigo/term/GO:0003148						P
cellular response to estradiol stimulus	Gene Ontology	GO:0071392	2	19	0.0146881	0.15516	MYOD1|RAMP3	http://amigo.geneontology.org/amigo/term/GO:0071392						P
positive regulation of cell population proliferation	Gene Ontology	GO:0008284	6	217	0.0147642	0.15516	ACER2|ACER3|E2F3|RUNX2|GRK5|KIF14	http://amigo.geneontology.org/amigo/term/GO:0008284						P
regulation of alternative mRNA splicing, via spliceosome	Gene Ontology	GO:0000381	3	55	0.0148028	0.15516	DDX5|MBNL2|MYOD1	http://amigo.geneontology.org/amigo/term/GO:0000381						P
extracellular matrix	Gene Ontology	GO:0031012	5	157	0.0148611	0.15516	TRIL|ZP3|TIMP3|LRIG2|MMP13	http://amigo.geneontology.org/amigo/term/GO:0031012						C
mRNA processing	Gene Ontology	GO:0006397	3	56	0.015496	0.1596	SRRM1|DDX1|SON	http://amigo.geneontology.org/amigo/term/GO:0006397						P
extracellular space	Gene Ontology	GO:0005615	13	731	0.0157016	0.1596	TRIL|TIMP3|LRIG2|VASH1|QSOX2|ZP3|SCG2|TFPI2|ADAM9|SULF1|FMOD|C1S|PXDN	http://amigo.geneontology.org/amigo/term/GO:0005615						C
macroautophagy	Gene Ontology	GO:0016236	2	20	0.0160636	0.1596	NBR1|ULK1	http://amigo.geneontology.org/amigo/term/GO:0016236						P
metallocarboxypeptidase activity	Gene Ontology	GO:0004181	2	20	0.0160636	0.1596	VASH2|VASH1	http://amigo.geneontology.org/amigo/term/GO:0004181						F
embryonic skeletal system development	Gene Ontology	GO:0048706	2	20	0.0160636	0.1596	MBTD1|SULF1	http://amigo.geneontology.org/amigo/term/GO:0048706						P
ubiquitin ligase complex	Gene Ontology	GO:0000151	3	57	0.0162073	0.159739	UBR2|UBR1|UBXN7	http://amigo.geneontology.org/amigo/term/GO:0000151						C
microtubule binding	Gene Ontology	GO:0008017	5	162	0.0167364	0.163645	KIF14|FSD1|MAP1B|SNPH|VASH2	http://amigo.geneontology.org/amigo/term/GO:0008017						F
replication fork processing	Gene Ontology	GO:0031297	2	21	0.017492	0.166117	WRN|FBH1	http://amigo.geneontology.org/amigo/term/GO:0031297						P
negative regulation of TOR signaling	Gene Ontology	GO:0032007	2	21	0.017492	0.166117	UBR2|UBR1	http://amigo.geneontology.org/amigo/term/GO:0032007						P
axon extension	Gene Ontology	GO:0048675	2	21	0.017492	0.166117	MAP1B|ULK1	http://amigo.geneontology.org/amigo/term/GO:0048675						P
actin filament binding	Gene Ontology	GO:0051015	5	164	0.0175285	0.166117	TWF1|BIN1|MACF1|MYO1C|TPM2	http://amigo.geneontology.org/amigo/term/GO:0051015						F
activation of MAPKK activity	Gene Ontology	GO:0000186	2	22	0.0189722	0.175743	GRM1|ADAM9	http://amigo.geneontology.org/amigo/term/GO:0000186						#N/A
DNA recombination	Gene Ontology	GO:0006310	2	22	0.0189722	0.175743	WRN|MSH2	http://amigo.geneontology.org/amigo/term/GO:0006310						P
bHLH transcription factor binding	Gene Ontology	GO:0043425	2	22	0.0189722	0.175743	RUNX2|MYOD1	http://amigo.geneontology.org/amigo/term/GO:0043425						F
defense response to virus	Gene Ontology	GO:0051607	3	61	0.0192334	0.176833	RSAD2|STAT1|DDX60	http://amigo.geneontology.org/amigo/term/GO:0051607						P
chromatin binding	Gene Ontology	GO:0003682	7	300	0.0200035	0.18255	KMT2A|MSH2|MBTD1|MLH3|RUNX2|DDX1|SIN3B	http://amigo.geneontology.org/amigo/term/GO:0003682						F
interstrand cross-link repair	Gene Ontology	GO:0036297	2	23	0.0205032	0.184379	SLX4|FANCA	http://amigo.geneontology.org/amigo/term/GO:0036297						P
T cell differentiation	Gene Ontology	GO:0030217	2	23	0.0205032	0.184379	RUNX2|CHD7	http://amigo.geneontology.org/amigo/term/GO:0030217						P
endoplasmic reticulum	Gene Ontology	GO:0005783	10	524	0.0212074	0.187968	PHTF2|FUT10|VASH1|ACER3|WLS|ACSL4|TMTC3|SULF1|RSAD2|PXDN	http://amigo.geneontology.org/amigo/term/GO:0005783						C
base-excision repair	Gene Ontology	GO:0006284	2	24	0.0220839	0.191602	WRN|HMGA2	http://amigo.geneontology.org/amigo/term/GO:0006284						P
endochondral ossification	Gene Ontology	GO:0001958	2	24	0.0220839	0.191602	RUNX2|MMP13	http://amigo.geneontology.org/amigo/term/GO:0001958						P
histone deacetylation	Gene Ontology	GO:0016575	2	24	0.0220839	0.191602	RCOR1|SIN3B	http://amigo.geneontology.org/amigo/term/GO:0016575						P
double-strand break repair via homologous recombination	Gene Ontology	GO:0000724	3	66	0.0234255	0.198742	WRN|FBH1|SLX4	http://amigo.geneontology.org/amigo/term/GO:0000724						P
tumor necrosis factor-mediated signaling pathway	Gene Ontology	GO:0033209	2	25	0.0237135	0.198742	FAS|STAT1	http://amigo.geneontology.org/amigo/term/GO:0033209						P
histone H3 acetylation	Gene Ontology	GO:0043966	2	25	0.0237135	0.198742	MYOD1|JADE1	http://amigo.geneontology.org/amigo/term/GO:0043966						P
telomere maintenance	Gene Ontology	GO:0000723	2	25	0.0237135	0.198742	WRN|ATR	http://amigo.geneontology.org/amigo/term/GO:0000723						P
regulation of microtubule cytoskeleton organization	Gene Ontology	GO:0070507	2	25	0.0237135	0.198742	EPHA3|CYLD	http://amigo.geneontology.org/amigo/term/GO:0070507						P
cytokine-mediated signaling pathway	Gene Ontology	GO:0019221	3	68	0.0252299	0.203127	OSMR|STAT1|IRAK4	http://amigo.geneontology.org/amigo/term/GO:0019221						P
positive regulation of BMP signaling pathway	Gene Ontology	GO:0030513	2	26	0.0253908	0.203127	BMPR2|SULF1	http://amigo.geneontology.org/amigo/term/GO:0030513						P
DNA helicase activity	Gene Ontology	GO:0003678	2	26	0.0253908	0.203127	FBH1|CHD7	http://amigo.geneontology.org/amigo/term/GO:0003678						F
mesoderm formation	Gene Ontology	GO:0001707	2	26	0.0253908	0.203127	WLS|BMPR2	http://amigo.geneontology.org/amigo/term/GO:0001707						P
DNA-dependent ATPase activity	Gene Ontology	GO:0008094	2	26	0.0253908	0.203127	MSH2|MSH4	http://amigo.geneontology.org/amigo/term/GO:0008094						F
cell maturation	Gene Ontology	GO:0048469	2	26	0.0253908	0.203127	RUNX2|PPARG	http://amigo.geneontology.org/amigo/term/GO:0048469						P
embryonic forelimb morphogenesis	Gene Ontology	GO:0035115	2	26	0.0253908	0.203127	RUNX2|RDH10	http://amigo.geneontology.org/amigo/term/GO:0035115						P
carbohydrate metabolic process	Gene Ontology	GO:0005975	3	69	0.0261594	0.207925	PGGHG|GBGT1|CASD1	http://amigo.geneontology.org/amigo/term/GO:0005975						P
positive regulation of angiogenesis	Gene Ontology	GO:0045766	3	70	0.0271071	0.211129	AGO2|VASH2|SASH1	http://amigo.geneontology.org/amigo/term/GO:0045766						P
response to retinoic acid	Gene Ontology	GO:0032526	2	27	0.027115	0.211129	ACER2|PPARG	http://amigo.geneontology.org/amigo/term/GO:0032526						P
histone deacetylase complex	Gene Ontology	GO:0000118	2	27	0.027115	0.211129	RCOR1|SIN3B	http://amigo.geneontology.org/amigo/term/GO:0000118						C
positive regulation of epithelial to mesenchymal transition	Gene Ontology	GO:0010718	2	28	0.0288851	0.211129	BCL9L|DAB2	http://amigo.geneontology.org/amigo/term/GO:0010718						P
regulation of heart rate by cardiac conduction	Gene Ontology	GO:0086091	2	28	0.0288851	0.211129	BIN1|AKAP9	http://amigo.geneontology.org/amigo/term/GO:0086091						P
positive regulation of endothelial cell migration	Gene Ontology	GO:0010595	2	28	0.0288851	0.211129	BMPR2|SASH1	http://amigo.geneontology.org/amigo/term/GO:0010595						P
positive regulation of Rho protein signal transduction	Gene Ontology	GO:0035025	2	28	0.0288851	0.211129	ROBO1|LPAR6	http://amigo.geneontology.org/amigo/term/GO:0035025						P
DNA binding	Gene Ontology	GO:0003677	8	403	0.0306748	0.211129	PHTF2|KMT2A|E2F3|CHD7|AKAP9|TEF|DDX1|KDM5B	http://amigo.geneontology.org/amigo/term/GO:0003677						F
protein self-association	Gene Ontology	GO:0043621	2	29	0.0307001	0.211129	PPARG|RSAD2	http://amigo.geneontology.org/amigo/term/GO:0043621						F
regulation of mitotic cell cycle	Gene Ontology	GO:0007346	2	29	0.0307001	0.211129	TTC28|CYLD	http://amigo.geneontology.org/amigo/term/GO:0007346						P
clathrin-coated vesicle	Gene Ontology	GO:0030136	2	30	0.0325592	0.211129	SNX3|DAB2	http://amigo.geneontology.org/amigo/term/GO:0030136						C
cation transmembrane transport	Gene Ontology	GO:0098655	2	30	0.0325592	0.211129	ANO1|TRPM1	http://amigo.geneontology.org/amigo/term/GO:0098655						P
positive regulation of cytosolic calcium ion concentration involved in phospholipase C-activating G protein-coupled signaling pathway	Gene Ontology	GO:0051482	2	30	0.0325592	0.211129	LPAR6|GRM1	http://amigo.geneontology.org/amigo/term/GO:0051482						#N/A
RNA polymerase II cis-regulatory region sequence-specific DNA binding	Gene Ontology	GO:0000978	8	409	0.0329966	0.211129	STAT1|MYOD1|CHD7|RUNX2|PPARG|TFCP2|SALL1|IKZF1	http://amigo.geneontology.org/amigo/term/GO:0000978						F
cell junction	Gene Ontology	GO:0030054	3	76	0.0331734	0.211129	DCP2|SLX4|AGO2	http://amigo.geneontology.org/amigo/term/GO:0030054						C
cell surface	Gene Ontology	GO:0009986	6	264	0.0336495	0.211129	LRP4|ROBO1|DIP2A|RAMP3|BMPR2|SULF1	http://amigo.geneontology.org/amigo/term/GO:0009986						C
negative regulation of apoptotic process	Gene Ontology	GO:0043066	5	196	0.0336954	0.211129	DAB2|GRK5|STK40|DAPK1|FAS	http://amigo.geneontology.org/amigo/term/GO:0043066						P
RNA polymerase II transcription regulatory region sequence-specific DNA binding	Gene Ontology	GO:0000977	5	197	0.0343116	0.211129	E2F3|IKZF1|ZBTB5|TEF|LMX1B	http://amigo.geneontology.org/amigo/term/GO:0000977						F
single-stranded RNA binding	Gene Ontology	GO:0003727	2	31	0.0344613	0.211129	AGO2|DDX60	http://amigo.geneontology.org/amigo/term/GO:0003727						F
cellular response to drug	Gene Ontology	GO:0035690	2	32	0.0364056	0.211129	ACER2|RBM22	http://amigo.geneontology.org/amigo/term/GO:0035690						#N/A
brush border	Gene Ontology	GO:0005903	2	33	0.0383913	0.211129	FLNB|MYO1C	http://amigo.geneontology.org/amigo/term/GO:0005903						C
regulation of inflammatory response	Gene Ontology	GO:0050727	2	33	0.0383913	0.211129	CYLD|FANCA	http://amigo.geneontology.org/amigo/term/GO:0050727						P
transcription coactivator activity	Gene Ontology	GO:0003713	4	140	0.0394873	0.211129	MED21|BCL9L|MYOD1|JADE1	http://amigo.geneontology.org/amigo/term/GO:0003713						F
double-stranded DNA binding	Gene Ontology	GO:0003690	2	34	0.0404174	0.211129	FBH1|DDX60	http://amigo.geneontology.org/amigo/term/GO:0003690						F
negative regulation of transcription, DNA-templated	Gene Ontology	GO:0045892	5	209	0.0422531	0.211129	RUNX2|DAB2|RCOR1|MBTD1|IKZF1	http://amigo.geneontology.org/amigo/term/GO:0045892						P
metalloendopeptidase activity	Gene Ontology	GO:0004222	3	84	0.0422635	0.211129	MMP13|MEP1A|ADAM9	http://amigo.geneontology.org/amigo/term/GO:0004222						F
positive regulation of pathway-restricted SMAD protein phosphorylation	Gene Ontology	GO:0010862	2	36	0.0445874	0.211129	DAB2|BMPR2	http://amigo.geneontology.org/amigo/term/GO:0010862						#N/A
receptor tyrosine kinase binding	Gene Ontology	GO:0030971	2	36	0.0445874	0.211129	GRB14|LRP4	http://amigo.geneontology.org/amigo/term/GO:0030971						F
collagen fibril organization	Gene Ontology	GO:0030199	2	36	0.0445874	0.211129	PXDN|FMOD	http://amigo.geneontology.org/amigo/term/GO:0030199						P
membrane	Gene Ontology	GO:0016020	8	438	0.0459091	0.211129	MSMO1|BACE2|GNAQ|MACF1|MGLL|GBGT1|ACSL4|OGFR	http://amigo.geneontology.org/amigo/term/GO:0016020						C
DNA-binding transcription factor activity	Gene Ontology	GO:0003700	5	216	0.0473573	0.211129	UBP1|E2F3|TFCP2|IKZF1|TEF	http://amigo.geneontology.org/amigo/term/GO:0003700						F
nuclear chromatin	Gene Ontology	GO:0000790	4	149	0.0475038	0.211129	RUNX2|MYOD1|STAT1|SLX4	http://amigo.geneontology.org/amigo/term/GO:0000790						#N/A
membrane raft	Gene Ontology	GO:0045121	3	90	0.0498151	0.211129	FAS|MYO1C|SULF1	http://amigo.geneontology.org/amigo/term/GO:0045121						C
actin filament organization	Gene Ontology	GO:0007015	3	90	0.0498151	0.211129	FAT1|MYO1C|TPM2	http://amigo.geneontology.org/amigo/term/GO:0007015						P
--------------------

## Sheet: hGC-si-upregulated DEGs
The KEGG pathway significantly ehriched in hGC between si and si-NC of the upregulated DEGs
Term	Database	ID	Input number	Background number	P-Value	Corrected P-Value	Input	Hyperlink
Metabolic pathways	KEGG PATHWAY	gga01100	27	1290	1.8538e-05	0.00421252	CD38|SAT1|PRDX6|MGLL|ATP5L|ATP5E|DEGS1|PANK1|ACER1|KHK|SUOX|ACACB|TPO|UAP1|ENPP3|GMPPB|PLCD3|NAGA|NPL|GSTO1|GSTT1|HMOX2|GPX1|PTEN|FUT4|RDH10|RDH12	http://www.genome.jp/kegg-bin/show_pathway?gga01100/gga:396322%09red/gga:429074%09red/gga:423675%09red/gga:426928%09red/gga:416663%09red/gga:415924%09red/gga:420088%09red/gga:101749042%09red/gga:107055404%09red/gga:420183%09red/gga:423792%09red/gga:776120%09red/gga:422827%09red/gga:429062%09red/gga:768660%09red/gga:396547%09red/gga:374006%09red/gga:428092%09red/gga:416024%09red/gga:428279%09red/g…
ErbB signaling pathway	KEGG PATHWAY	gga04012	5	78	0.000697161	0.0368831	SHC1|JUN|PAK1|BTC|BRAF	http://www.genome.jp/kegg-bin/show_pathway?gga04012/gga:396239%09red/gga:395934%09red/gga:448833%09red/gga:419083%09red/gga:424673%09red
Focal adhesion	KEGG PATHWAY	gga04510	7	189	0.00142976	0.0503517	LAMA1|SHC1|JUN|PTEN|BRAF|PAK1|LAMA5	http://www.genome.jp/kegg-bin/show_pathway?gga04510/gga:428148%09red/gga:423675%09red/gga:424673%09red/gga:395934%09red/gga:374016%09red/gga:396239%09red/gga:419083%09red
Insulin signaling pathway	KEGG PATHWAY	gga04910	5	121	0.00438312	0.0912028	FLOT2|SH2B2|BRAF|SHC1|ACACB	http://www.genome.jp/kegg-bin/show_pathway?gga04910/gga:396239%09red/gga:395934%09red/gga:430557%09red/gga:417579%09red/gga:771172%09red
Glutathione metabolism	KEGG PATHWAY	gga00480	3	47	0.00869818	0.110795	GPX1|GSTO1|GSTT1	http://www.genome.jp/kegg-bin/show_pathway?gga00480/gga:396322%09red/gga:100857115%09red/gga:423881%09red
Pantothenate and CoA biosynthesis	KEGG PATHWAY	gga00770	2	15	0.0088846	0.110795	PANK1|ENPP3	http://www.genome.jp/kegg-bin/show_pathway?gga00770/gga:426928%09red/gga:423792%09red
Amino sugar and nucleotide sugar metabolism	KEGG PATHWAY	gga00520	3	48	0.00918521	0.110921	NPL|UAP1|GMPPB	http://www.genome.jp/kegg-bin/show_pathway?gga00520/gga:415924%09red/gga:429074%09red/gga:424368%09red
Porphyrin and chlorophyll metabolism	KEGG PATHWAY	gga00860	2	23	0.0187514	0.155469	HEPH|HMOX2	http://www.genome.jp/kegg-bin/show_pathway?gga00860/gga:422168%09red/gga:416663%09red
Apoptosis	KEGG PATHWAY	gga04210	4	127	0.0252561	0.184602	LMNB2|TRAF1|JUN|ATF4	http://www.genome.jp/kegg-bin/show_pathway?gga04210/gga:424673%09red/gga:395693%09red/gga:417123%09red/gga:396222%09red
Cytokine-cytokine receptor interaction	KEGG PATHWAY	gga04060	5	202	0.0315139	0.199961	IL20|IL34|IL9R|GDF15|BMP6	http://www.genome.jp/kegg-bin/show_pathway?gga04060/gga:101748931%09red/gga:416587%09red/gga:428265%09red/gga:420868%09red/gga:100858424%09red
Nicotinate and nicotinamide metabolism	KEGG PATHWAY	gga00760	2	31	0.0315841	0.199961	CD38|ENPP3	http://www.genome.jp/kegg-bin/show_pathway?gga00760/gga:426928%09red/gga:422827%09red
mTOR signaling pathway	KEGG PATHWAY	gga04150	4	140	0.0340718	0.199961	PTEN|DDIT4|BRAF|DVL3	http://www.genome.jp/kegg-bin/show_pathway?gga04150/gga:423675%09red/gga:396239%09red/gga:424949%09red/gga:107053650%09red
Drug metabolism - cytochrome P450	KEGG PATHWAY	gga00982	2	34	0.0370722	0.199961	GSTO1|GSTT1	http://www.genome.jp/kegg-bin/show_pathway?gga00982/gga:396322%09red/gga:423881%09red
Fructose and mannose metabolism	KEGG PATHWAY	gga00051	2	35	0.0389771	0.199961	KHK|GMPPB	http://www.genome.jp/kegg-bin/show_pathway?gga00051/gga:415924%09red/gga:107053156%09red
C-type lectin receptor signaling pathway	KEGG PATHWAY	gga04625	3	87	0.0408604	0.199961	IRF1|JUN|PAK1	http://www.genome.jp/kegg-bin/show_pathway?gga04625/gga:396384%09red/gga:424673%09red/gga:419083%09red
Metabolism of xenobiotics by cytochrome P450代谢	KEGG PATHWAY	gga00980	2	36	0.0409186	0.199961	GSTO1|GSTT1	http://www.genome.jp/kegg-bin/show_pathway?gga00980/gga:396322%09red/gga:423881%09red
Retinol metabolism	KEGG PATHWAY	gga00830	2	39	0.0469546	0.199961	RDH10|RDH12	http://www.genome.jp/kegg-bin/show_pathway?gga00830/gga:420183%09red/gga:423274%09red
The GO term significantly ehriched in hGC between si and si-NC f the upregulated DEGs
Term	Database	ID	Input number	Background number	P-Value	Corrected P-Value	Input	Hyperlink
cell migration	Gene Ontology	GO:0016477	11	151	1.40111e-07	0.000155664	EPHB3|CD63|LAMA5|EPHA3|SYDE1|PTEN|BAMBI|RHOC|ATRN|PAK1|CORO7	http://amigo.geneontology.org/amigo/term/GO:0016477							P
cytosol	Gene Ontology	GO:0005829	39	2089	3.08915e-06	0.00171602	SAT1|UBL7|PRDX6|LIMK1|EPHA3|CLCA2|STBD1|UBAC1|CTIF|PRPF3|EIF3G|PANK1|ECD|ZHX2|CDC37|DVL3|RGS6|AURKA|MSX2|TERT|PIM3|TXLNG|UAP1|CALB2|TNIP2|KLHL3|PDCD4|PQLC1|RACK1|GSTO1|ITFG2|CLP1|UBE2C|RAI14|GPX1|PTEN|BRAF|PAK1|NMI	http://amigo.geneontology.org/amigo/term/GO:0005829							C
neuron projection	Gene Ontology	GO:0043005	10	193	9.44008e-06	0.00349597	EPHB3|GPR1|LIMK1|EPHA3|CALB2|EPHA2|PTEN|BRAF|RHOC|ATF4	http://amigo.geneontology.org/amigo/term/GO:0043005							C
angiogenesis	Gene Ontology	GO:0001525	8	126	1.89582e-05	0.00421252	EPHB3|SHC1|SAT1|JUN|SCG2|PTEN|OVOL2|PLCD3	http://amigo.geneontology.org/amigo/term/GO:0001525							P
regulation of cell population proliferation	Gene Ontology	GO:0042127	7	97	2.94281e-05	0.00544911	SAT1|SHC1|IER5|JUN|PLCD3|BRAF|LAMA5	http://amigo.geneontology.org/amigo/term/GO:0042127							P
DNA-binding transcription factor activity, RNA polymerase II-specific	Gene Ontology	GO:0000981	11	289	5.26655e-05	0.00835877	NFIC|IRF1|KLF10|ETV5|JUN|LMX1A|LMX1B|FEV|SOX8|NANOG|MSX2	http://amigo.geneontology.org/amigo/term/GO:0000981							F
oxidation-reduction process	Gene Ontology	GO:0055114	13	421	8.83729e-05	0.0122728	DEGS1|GSTO1|LOXL4|P3H1|TPO|PRDX6|HEPH|TMX1|RDH12|TECRL|RDH10|SUOX|CH25H	http://amigo.geneontology.org/amigo/term/GO:0055114							#N/A
peptidyl-tyrosine phosphorylation	Gene Ontology	GO:0018108	6	86	0.000131628	0.0151403	EPHB3|EPHA3|EPHA2|WEE1|CLK3|MATK	http://amigo.geneontology.org/amigo/term/GO:0018108							P
nucleus	Gene Ontology	GO:0005634	39	2478	0.000136277	0.0151403	PRDX6|LIMK1|PSMD2|SOX8|OVOL2|PRPF3|PANK1|MYCN|PPM1E|ECD|NANOG|ZHX2|NR2F6|JUN|UHMK1|WEE1|STK35|NFIC|PDCD4|LMX1A|CALB2|LMX1B|FEV|KLF10|RHOC|HEY2|MSX2|RACK1|LMNB2|IRF1|ETV5|RALY|CLP1|UBE2C|PTEN|BRAF|ATF4|CCNO|UBE2T	http://amigo.geneontology.org/amigo/term/GO:0005634							C
extracellular space	Gene Ontology	GO:0005615	17	731	0.000220375	0.0222578	LAMA1|LOXL4|LAMA5|ACE|BMP6|TPO|PRDX6|ZP3|SCG2|DKK3|ATRN|IL34|AEBP1|BTC|WFDC1|GDF15|HDGF	http://amigo.geneontology.org/amigo/term/GO:0005615							C
transmembrane-ephrin receptor activity	Gene Ontology	GO:0005005	3	12	0.000250773	0.0232174	EPHB3|EPHA3|EPHA2	http://amigo.geneontology.org/amigo/term/GO:0005005							F
nucleoplasm	Gene Ontology	GO:0005654	27	1526	0.000291116	0.0248793	EPHA3|CLCA2|MYCN|PPM1E|ECD|ZHX2|UHMK1|AURKA|HDGF|MGLL|UAP1|TNIP2|BOP1|ILF2|UHRF2|RACK1|GPR1|GSTO1|ETV5|ITFG2|IER5|RAI14|PAK1|PTEN|CLK3|UBE2T|NMI	http://amigo.geneontology.org/amigo/term/GO:0005654							C
positive regulation of stress fiber assembly	Gene Ontology	GO:0051496	4	36	0.000356104	0.0255877	PPM1E|LIMK1|PAK1|BRAF	http://amigo.geneontology.org/amigo/term/GO:0051496							P
negative regulation of apoptotic process	Gene Ontology	GO:0043066	8	196	0.00035666	0.0255877	CD38|PIM3|PTEN|SOX8|AURKA|BTC|MSX2|SHC1	http://amigo.geneontology.org/amigo/term/GO:0043066							P
RNA polymerase II transcription regulatory region sequence-specific DNA binding	Gene Ontology	GO:0000977	8	197	0.0003685	0.0255877	ETV5|NR2F6|LMX1A|LMX1B|AEBP1|ATF4|MSX2|HEY2	http://amigo.geneontology.org/amigo/term/GO:0000977							F
ATP binding	Gene Ontology	GO:0005524	21	1073	0.000404102	0.0264093	PANK1|EPHB3|STK35|EPHA2|PIM3|TTLL2|CLP1|KIF7|UBE2C|LIMK1|EPHA3|UHMK1|UBE2T|BRAF|MYO9A|TRPV4|WEE1|CLK3|MATK|PAK1|AURKA	http://amigo.geneontology.org/amigo/term/GO:0005524							F
membrane	Gene Ontology	GO:0016020	12	438	0.000472821	0.0281898	LAMA1|IL9R|LOXL4|RASD1|NIPA2|LIMK1|MGLL|PCSK7|PON2|STBD1|FLOT2|CH25H	http://amigo.geneontology.org/amigo/term/GO:0016020							C
plasma membrane	Gene Ontology	GO:0005886	27	1580	0.000495573	0.0281898	CD38|ACE|NIPA2|CNTN5|SIDT1|UBAC1|ZP3|SYT10|TRPV4|TERT|MXRA8|SHC1|TRAF7|UAP1|ATRN|BAMBI|RHOC|HEPH|ETV5|LRP4|CSPG5|UBE2C|PAK1|PTEN|BRAF|FLOT2|RYR3	http://amigo.geneontology.org/amigo/term/GO:0005886							C
axon guidance	Gene Ontology	GO:0007411	6	112	0.000507467	0.0281898	LAMA1|LAMA5|EPHB3|EPHA3|LMX1A|EPHA2	http://amigo.geneontology.org/amigo/term/GO:0007411							P
neural crest cell migration	Gene Ontology	GO:0001755	4	45	0.000778103	0.0378193	SOX8|OVOL2|LAMA5|ANXA6	http://amigo.geneontology.org/amigo/term/GO:0001755							P
regulation of protein stability	Gene Ontology	GO:0031647	4	46	0.000840224	0.0378193	PTEN|TERT|AURKA|LMBR1	http://amigo.geneontology.org/amigo/term/GO:0031647							P
cellular response to calcium ion	Gene Ontology	GO:0071277	4	46	0.000840224	0.0378193	SYT10|ACER1|JUN|LGMN	http://amigo.geneontology.org/amigo/term/GO:0071277							P
identical protein binding	Gene Ontology	GO:0042802	15	678	0.00085102	0.0378193	CD38|TRAF1|ANXA6|IER5|ZP3|UAP1|JUN|SAT1|PTEN|NPL|PRDX6|PRPF3|CLK3|HEY2|NMI	http://amigo.geneontology.org/amigo/term/GO:0042802							F
negative regulation of endothelial cell apoptotic process	Gene Ontology	GO:2000352	3	20	0.000928669	0.0396828	TNIP2|BRAF|SCG2	http://amigo.geneontology.org/amigo/term/GO:2000352							P
peroxidase activity	Gene Ontology	GO:0004601	3	21	0.00105476	0.0434015	TPO|PRDX6|GPX1	http://amigo.geneontology.org/amigo/term/GO:0004601							F
cellular oxidant detoxification	Gene Ontology	GO:0098869	4	51	0.00120411	0.0477773	TPO|PRDX6|GSTO1|GPX1	http://amigo.geneontology.org/amigo/term/GO:0098869							P
positive regulation of vascular associated smooth muscle cell apoptotic process	Gene Ontology	GO:1905461	2	5	0.00145027	0.0503517	ATF4|PDCD4	http://amigo.geneontology.org/amigo/term/GO:1905461							#N/A
viral translational termination-reinitiation	Gene Ontology	GO:0075525	2	5	0.00145027	0.0503517	EIF3D|EIF3G	http://amigo.geneontology.org/amigo/term/GO:0075525							P
presynaptic membrane assembly	Gene Ontology	GO:0097105	2	5	0.00145027	0.0503517	PTEN|LRP4	http://amigo.geneontology.org/amigo/term/GO:0097105							P
protein autophosphorylation	Gene Ontology	GO:0046777	5	95	0.00161077	0.0528629	EPHB3|PIM3|CLK3|UHMK1|PAK1	http://amigo.geneontology.org/amigo/term/GO:0046777							P
somatic stem cell population maintenance	Gene Ontology	GO:0035019	3	25	0.00166535	0.0528629	ZHX2|KLF10|BRAF	http://amigo.geneontology.org/amigo/term/GO:0035019							P
tissue development	Gene Ontology	GO:0009888	3	25	0.00166535	0.0528629	LAMA1|LAMA5|ATRN	http://amigo.geneontology.org/amigo/term/GO:0009888							P
calcium ion binding	Gene Ontology	GO:0005509	11	447	0.00186603	0.0547794	PCDH9|LTBP2|LRP4|ANXA6|TPO|RYR3|ENPP3|CALB2|SYT10|PLCD3|CLGN	http://amigo.geneontology.org/amigo/term/GO:0005509							F
negative regulation of transcription regulatory region DNA binding	Gene Ontology	GO:2000678	2	6	0.00192295	0.0547794	MSX2|HEY2	http://amigo.geneontology.org/amigo/term/GO:2000678							#N/A
skeletal muscle acetylcholine-gated channel clustering	Gene Ontology	GO:0071340	2	6	0.00192295	0.0547794	ETV5|LRP4	http://amigo.geneontology.org/amigo/term/GO:0071340							P
invadopodium	Gene Ontology	GO:0071437	2	6	0.00192295	0.0547794	PAK1|PDPN	http://amigo.geneontology.org/amigo/term/GO:0071437							#N/A
ephrin receptor signaling pathway	Gene Ontology	GO:0048013	3	27	0.00203846	0.0566183	EPHB3|EPHA3|EPHA2	http://amigo.geneontology.org/amigo/term/GO:0048013							P
protein serine/threonine kinase activity	Gene Ontology	GO:0004674	7	207	0.00235184	0.0637291	PIM3|LIMK1|UHMK1|BRAF|CLK3|PAK1|STK35	http://amigo.geneontology.org/amigo/term/GO:0004674							F
protein stabilization	Gene Ontology	GO:0050821	5	105	0.00244717	0.064173	TNIP2|PTEN|DVL3|P3H1|CDC37	http://amigo.geneontology.org/amigo/term/GO:0050821							P
regulation of transcription by RNA polymerase II	Gene Ontology	GO:0006357	10	396	0.00248374	0.064173	IRF1|ETV5|ZHX2|NR2F6|JUN|FEV|SOX8|NANOG|ATF4|BRD2	http://amigo.geneontology.org/amigo/term/GO:0006357							P
protein kinase binding	Gene Ontology	GO:0019901	8	270	0.00259903	0.0656254	SHC1|PARN|CDC37|TNIP2|PTEN|AURKA|RHOC|ATF4	http://amigo.geneontology.org/amigo/term/GO:0019901							F
negative regulation of protein kinase B signaling	Gene Ontology	GO:0051898	3	31	0.00293097	0.0723624	PTEN|EPHA2|RACK1	http://amigo.geneontology.org/amigo/term/GO:0051898							P
branching involved in salivary gland morphogenesis	Gene Ontology	GO:0060445	2	8	0.00305623	0.0738146	LAMA1|LAMA5	http://amigo.geneontology.org/amigo/term/GO:0060445							P
transcription repressor complex	Gene Ontology	GO:0017053	3	33	0.00345419	0.0816513	HEY2|HDGF|JUN	http://amigo.geneontology.org/amigo/term/GO:0017053							C
metal ion binding	Gene Ontology	GO:0046872	14	714	0.00370239	0.08254	PPM1E|PARN|LIMK1|LMX1A|HAGHL|LMX1B|BRAF|MYO9A|PON2|TRPV4|TERT|PHF3|UHRF2|HMOX2	http://amigo.geneontology.org/amigo/term/GO:0046872							F
dendritic spine morphogenesis	Gene Ontology	GO:0060997	2	9	0.00371467	0.08254	PTEN|EPHB3	http://amigo.geneontology.org/amigo/term/GO:0060997							P
BMP receptor binding	Gene Ontology	GO:0070700	2	9	0.00371467	0.08254	BMP6|GDF15	http://amigo.geneontology.org/amigo/term/GO:0070700							#N/A
receptor tyrosine kinase binding	Gene Ontology	GO:0030971	3	36	0.00434008	0.0912028	SHC1|LRP4|RACK1	http://amigo.geneontology.org/amigo/term/GO:0030971							F
heart trabecula formation	Gene Ontology	GO:0060347	2	10	0.0044329	0.0912028	HEY2|OVOL2	http://amigo.geneontology.org/amigo/term/GO:0060347							P
eukaryotic translation initiation factor 3 complex	Gene Ontology	GO:0005852	2	10	0.0044329	0.0912028	EIF3D|EIF3G	http://amigo.geneontology.org/amigo/term/GO:0005852							C
nuclear speck	Gene Ontology	GO:0016607	7	235	0.0046237	0.0925128	PARN|LIMK1|FEV|PRPF3|TERT|MSX2|BRD2	http://amigo.geneontology.org/amigo/term/GO:0016607							C
positive regulation of endothelial cell proliferation	Gene Ontology	GO:0001938	3	37	0.00466311	0.0925128	BMP6|JUN|SCG2	http://amigo.geneontology.org/amigo/term/GO:0001938							P
regulation of cell cycle	Gene Ontology	GO:0051726	4	77	0.00495553	0.0933574	TXLNG|PTEN|JUN|RACK1	http://amigo.geneontology.org/amigo/term/GO:0051726							P
negative regulation of vascular associated smooth muscle cell proliferation	Gene Ontology	GO:1904706	2	11	0.00520986	0.0933574	PTEN|PDCD4	http://amigo.geneontology.org/amigo/term/GO:1904706							P
magnesium-dependent protein serine/threonine phosphatase activity	Gene Ontology	GO:0004724	2	11	0.00520986	0.0933574	PPM1E|PPM1M	http://amigo.geneontology.org/amigo/term/GO:0004724							#N/A
regulation of nucleic acid-templated transcription	Gene Ontology	GO:1903506	2	11	0.00520986	0.0933574	RALY|NMI	http://amigo.geneontology.org/amigo/term/GO:1903506							#N/A
ATP synthesis coupled proton transport	Gene Ontology	GO:0015986	2	11	0.00520986	0.0933574	ATP5E|ATP5L	http://amigo.geneontology.org/amigo/term/GO:0015986							P
establishment of epithelial cell apical/basal polarity	Gene Ontology	GO:0045198	2	11	0.00520986	0.0933574	LAMA1|MYO9A	http://amigo.geneontology.org/amigo/term/GO:0045198							P
nucleolus	Gene Ontology	GO:0005730	10	446	0.00560363	0.0977314	MYCN|PPM1E|CCNO|PARN|IER5|NOL12|WEE1|TERT|UBE2T|ILF2	http://amigo.geneontology.org/amigo/term/GO:0005730							C
collagen binding	Gene Ontology	GO:0005518	3	40	0.00571786	0.0977314	AEBP1|PAK1|P3H1	http://amigo.geneontology.org/amigo/term/GO:0005518							F
actin cytoskeleton reorganization	Gene Ontology	GO:0031532	3	40	0.00571786	0.0977314	PAK1|SHC1|SYDE1	http://amigo.geneontology.org/amigo/term/GO:0031532							#N/A
eukaryotic 48S preinitiation complex	Gene Ontology	GO:0033290	2	12	0.00604453	0.0981953	EIF3D|EIF3G	http://amigo.geneontology.org/amigo/term/GO:0033290							C
positive regulation of GTPase activity	Gene Ontology	GO:0043547	6	187	0.0060834	0.0981953	JUN|SYDE1|DVL3|RGS6|MYO9A|RACK1	http://amigo.geneontology.org/amigo/term/GO:0043547							P
protein serine/threonine phosphatase activity	Gene Ontology	GO:0004722	3	41	0.00609854	0.0981953	PTEN|PPM1E|PPM1M	http://amigo.geneontology.org/amigo/term/GO:0004722							F
protein K48-linked ubiquitination	Gene Ontology	GO:0070936	3	41	0.00609854	0.0981953	UBE2C|UBE2T|KLHL3	http://amigo.geneontology.org/amigo/term/GO:0070936							P
integral component of membrane	Gene Ontology	GO:0016021	34	2565	0.00652962	0.103634	ACE|NIPA2|EVA1C|SIDT1|IGSF3|CLGN|MXRA8|HMOX2|CORO7|ACER1|CD83|PDPN|EIF3G|SYT10|TECRL|SMCO3|PLD5|TPO|KCNQ5|ENPP3|ATRN|BAMBI|TMX1|HEPH|PQLC1|DEGS1|LRP4|CSPG5|TEX2|FUT4|RDH10|BTC|ZP3|CH25H	http://amigo.geneontology.org/amigo/term/GO:0016021							#N/A
DNA-binding transcription activator activity, RNA polymerase II-specific	Gene Ontology	GO:0001228	8	319	0.00683525	0.105517	MYCN|KLF10|ETV5|JUN|LMX1A|SOX8|OVOL2|ATF4	http://amigo.geneontology.org/amigo/term/GO:0001228							F
regulation of ERK1 and ERK2 cascade	Gene Ontology	GO:0070372	2	13	0.00693587	0.105517	EPHA2|TRAF7	http://amigo.geneontology.org/amigo/term/GO:0070372							P
formation of cytoplasmic translation initiation complex	Gene Ontology	GO:0001732	2	13	0.00693587	0.105517	EIF3D|EIF3G	http://amigo.geneontology.org/amigo/term/GO:0001732							P
kidney development	Gene Ontology	GO:0001822	3	44	0.00732996	0.105517	BMP6|LRP4|ACE	http://amigo.geneontology.org/amigo/term/GO:0001822							P
substrate adhesion-dependent cell spreading	Gene Ontology	GO:0034446	3	44	0.00732996	0.105517	EPHB3|LAMA5|ATRN	http://amigo.geneontology.org/amigo/term/GO:0034446							P
cytoplasm	Gene Ontology	GO:0005737	31	2299	0.00745325	0.105517	TRAF1|PARN|LIMK1|SOX8|UBAC1|CDR2|UHMK1|CDC37|KHK|WEE1|FGD4|PIM3|ANXA6|GMPPB|BAMBI|NAGA|RHOC|HEY2|PDCD4|BRD2|RACK1|NPL|TRIM2|GSTT1|IER5|PTEN|RDH10|ATF4|CCNO|PAK1|NMI	http://amigo.geneontology.org/amigo/term/GO:0005737							C
cytokine activity	Gene Ontology	GO:0005125	4	88	0.00774781	0.105517	BMP6|IL34|GDF15|SCG2	http://amigo.geneontology.org/amigo/term/GO:0005125							F
anterior/posterior axis specification	Gene Ontology	GO:0009948	2	14	0.00788289	0.105517	HEY2|AURKA	http://amigo.geneontology.org/amigo/term/GO:0009948							P
neural crest cell development	Gene Ontology	GO:0014032	2	14	0.00788289	0.105517	SOX8|RDH10	http://amigo.geneontology.org/amigo/term/GO:0014032							P
eukaryotic 43S preinitiation complex	Gene Ontology	GO:0016282	2	14	0.00788289	0.105517	EIF3D|EIF3G	http://amigo.geneontology.org/amigo/term/GO:0016282							C
glutathione peroxidase activity	Gene Ontology	GO:0004602	2	14	0.00788289	0.105517	GPX1|PRDX6	http://amigo.geneontology.org/amigo/term/GO:0004602							F
regulation of embryonic development	Gene Ontology	GO:0045995	2	14	0.00788289	0.105517	LAMA1|LAMA5	http://amigo.geneontology.org/amigo/term/GO:0045995							P
calcium channel complex	Gene Ontology	GO:0034704	2	14	0.00788289	0.105517	RYR3|ANXA6	http://amigo.geneontology.org/amigo/term/GO:0034704							C
transmembrane receptor protein tyrosine kinase signaling pathway	Gene Ontology	GO:0007169	4	89	0.00804362	0.106386	EPHB3|EPHA3|SHC1|EPHA2	http://amigo.geneontology.org/amigo/term/GO:0007169							P
lysosome	Gene Ontology	GO:0005764	5	142	0.00832174	0.10877	PRDX6|SIDT1|LGMN|ACE|NAGA	http://amigo.geneontology.org/amigo/term/GO:0005764							C
double-stranded RNA binding	Gene Ontology	GO:0003725	3	47	0.00869818	0.110795	STAU2|SIDT1|ILF2	http://amigo.geneontology.org/amigo/term/GO:0003725							F
cerebellum development	Gene Ontology	GO:0021549	2	15	0.0088846	0.110795	LMX1A|ATRN	http://amigo.geneontology.org/amigo/term/GO:0021549							P
negative regulation of gene expression	Gene Ontology	GO:0010629	4	92	0.00897526	0.110795	MYCN|AURKA|LGMN|RACK1	http://amigo.geneontology.org/amigo/term/GO:0010629							P
response to oxidative stress	Gene Ontology	GO:0006979	3	48	0.00918521	0.110921	TPO|PRDX6|HMOX2	http://amigo.geneontology.org/amigo/term/GO:0006979							P
negative regulation of peptidyl-serine phosphorylation	Gene Ontology	GO:0033137	2	16	0.00993999	0.116246	PTEN|RACK1	http://amigo.geneontology.org/amigo/term/GO:0033137							P
binding of sperm to zona pellucida	Gene Ontology	GO:0007339	2	16	0.00993999	0.116246	CLGN|ZP3	http://amigo.geneontology.org/amigo/term/GO:0007339							P
positive regulation of apoptotic signaling pathway	Gene Ontology	GO:2001235	2	16	0.00993999	0.116246	PTEN|TRAF7	http://amigo.geneontology.org/amigo/term/GO:2001235							P
transmembrane receptor protein tyrosine kinase activity	Gene Ontology	GO:0004714	3	50	0.0102063	0.118073	EPHB3|EPHA3|EPHA2	http://amigo.geneontology.org/amigo/term/GO:0004714							F
transcription regulatory region sequence-specific DNA binding	Gene Ontology	GO:0000976	4	96	0.0103231	0.118073	NANOG|IRF1|KLF10|JUN	http://amigo.geneontology.org/amigo/term/GO:0000976							F
integral component of plasma membrane	Gene Ontology	GO:0005887	12	646	0.0104151	0.118073	PCDH9|LRP12|CD63|EPHB3|GPR1|EPHA3|EPHA2|STBD1|CLCA2|TRPV4|LMBR1|HRH3	http://amigo.geneontology.org/amigo/term/GO:0005887							#N/A
oxidoreductase activity	Gene Ontology	GO:0016491	4	97	0.0106794	0.11917	HEPH|TECRL|LOXL4|CH25H	http://amigo.geneontology.org/amigo/term/GO:0016491							F
positive regulation of JUN kinase activity	Gene Ontology	GO:0043507	2	17	0.0110481	0.11917	DVL3|PAK1	http://amigo.geneontology.org/amigo/term/GO:0043507							P
regulation of axonogenesis	Gene Ontology	GO:0050770	2	17	0.0110481	0.11917	EPHB3|PAK1	http://amigo.geneontology.org/amigo/term/GO:0050770							P
positive regulation of intrinsic apoptotic signaling pathway	Gene Ontology	GO:2001244	2	17	0.0110481	0.11917	IL20|RACK1	http://amigo.geneontology.org/amigo/term/GO:2001244							P
negative regulation of epithelial to mesenchymal transition	Gene Ontology	GO:0010719	2	17	0.0110481	0.11917	PTEN|OVOL2	http://amigo.geneontology.org/amigo/term/GO:0010719							P
positive regulation of cell population proliferation	Gene Ontology	GO:0008284	6	217	0.0119088	0.126758	LGMN|BAMBI|PTEN|IL34|BTC|PAK1	http://amigo.geneontology.org/amigo/term/GO:0008284							P
glutathione metabolic process	Gene Ontology	GO:0006749	2	18	0.012208	0.126758	GPX1|GSTT1	http://amigo.geneontology.org/amigo/term/GO:0006749							P
glutathione transferase activity	Gene Ontology	GO:0004364	2	18	0.012208	0.126758	GSTO1|GSTT1	http://amigo.geneontology.org/amigo/term/GO:0004364							F
pigmentation	Gene Ontology	GO:0043473	2	18	0.012208	0.126758	RACK1|ATRN	http://amigo.geneontology.org/amigo/term/GO:0043473							P
osteoblast differentiation	Gene Ontology	GO:0001649	3	54	0.0124392	0.127962	BMP6|SOX8|EPHA2	http://amigo.geneontology.org/amigo/term/GO:0001649							P
BMP signaling pathway	Gene Ontology	GO:0030509	3	55	0.0130376	0.131679	BMP6|GDF15|PDCD4	http://amigo.geneontology.org/amigo/term/GO:0030509							P
SMAD protein signal transduction	Gene Ontology	GO:0060395	3	55	0.0130376	0.131679	BMP6|GDF15|JUN	http://amigo.geneontology.org/amigo/term/GO:0060395							P
lamellipodium	Gene Ontology	GO:0030027	4	104	0.0133966	0.133109	FGD4|LIMK1|EPHA2|PDPN	http://amigo.geneontology.org/amigo/term/GO:0030027							C
ligand-gated ion channel activity	Gene Ontology	GO:0015276	2	19	0.0134187	0.133109	CLCA2|ANXA6	http://amigo.geneontology.org/amigo/term/GO:0015276							F
DNA-binding transcription repressor activity, RNA polymerase II-specific	Gene Ontology	GO:0001227	5	161	0.013563	0.13335	HEY2|MSX2|NR2F6|AEBP1|OVOL2	http://amigo.geneontology.org/amigo/term/GO:0001227							F
retinol metabolic process	Gene Ontology	GO:0042572	2	20	0.0146794	0.141815	RDH10|RDH12	http://amigo.geneontology.org/amigo/term/GO:0042572							P
iron ion homeostasis	Gene Ontology	GO:0055072	2	20	0.0146794	0.141815	HEPH|HMOX2	http://amigo.geneontology.org/amigo/term/GO:0055072							#N/A
negative regulation of transcription by RNA polymerase II	Gene Ontology	GO:0000122	10	520	0.0150387	0.144034	NFIC|BMP6|ZHX2|NR2F6|SOX8|AEBP1|OVOL2|MSX2|HDGF|HEY2	http://amigo.geneontology.org/amigo/term/GO:0000122							P
positive regulation of kinase activity	Gene Ontology	GO:0033674	3	59	0.0155937	0.146818	EPHB3|EPHA3|EPHA2	http://amigo.geneontology.org/amigo/term/GO:0033674							P
locomotory behavior	Gene Ontology	GO:0007626	3	59	0.0155937	0.146818	LMX1A|PTEN|ETV5	http://amigo.geneontology.org/amigo/term/GO:0007626							P
cell periphery	Gene Ontology	GO:0071944	2	21	0.0159889	0.149275	PANK1|FUT4	http://amigo.geneontology.org/amigo/term/GO:0071944							C
basement membrane	Gene Ontology	GO:0005604	3	60	0.0162736	0.150666	LAMA1|LAMA5|ATRN	http://amigo.geneontology.org/amigo/term/GO:0005604							C
protein kinase B signaling	Gene Ontology	GO:0043491	2	22	0.0173466	0.152747	PTEN|EPHA2	http://amigo.geneontology.org/amigo/term/GO:0043491							P
polyubiquitin modification-dependent protein binding	Gene Ontology	GO:0031593	2	22	0.0173466	0.152747	TNIP2|UBL7	http://amigo.geneontology.org/amigo/term/GO:0031593							F
protein K11-linked ubiquitination	Gene Ontology	GO:0070979	2	22	0.0173466	0.152747	UBE2C|UBE2T	http://amigo.geneontology.org/amigo/term/GO:0070979							P
terminal bouton	Gene Ontology	GO:0043195	2	22	0.0173466	0.152747	CPLX1|CALB2	http://amigo.geneontology.org/amigo/term/GO:0043195							C
mRNA polyadenylation	Gene Ontology	GO:0006378	2	22	0.0173466	0.152747	CLP1|CSTF2	http://amigo.geneontology.org/amigo/term/GO:0006378							P
regulation of cell adhesion	Gene Ontology	GO:0030155	2	22	0.0173466	0.152747	LAMA1|LAMA5	http://amigo.geneontology.org/amigo/term/GO:0030155							P
positive regulation of transcription by RNA polymerase II	Gene Ontology	GO:0045944	13	779	0.0174607	0.152747	NFIC|MYCN|ECD|ETV5|BMP6|IER5|LMX1A|LMX1B|TNIP2|SOX8|KLF10|OVOL2|HEY2	http://amigo.geneontology.org/amigo/term/GO:0045944							P
perinuclear region of cytoplasm	Gene Ontology	GO:0048471	7	307	0.0176907	0.15355	LGMN|ANXA6|PRDX6|ENPP3|AURKA|RACK1|STBD1	http://amigo.geneontology.org/amigo/term/GO:0048471							C
positive regulation of ERK1 and ERK2 cascade	Gene Ontology	GO:0070374	4	114	0.017984	0.154886	PTEN|JUN|BRAF|SHC1	http://amigo.geneontology.org/amigo/term/GO:0070374							P
intracellular signal transduction	Gene Ontology	GO:0035556	6	240	0.0184589	0.155469	ASB6|ASB15|DVL3|RGS6|BRAF|MYO9A	http://amigo.geneontology.org/amigo/term/GO:0035556							P
ribonucleoprotein complex binding	Gene Ontology	GO:0043021	2	23	0.0187514	0.155469	BOP1|UHMK1	http://amigo.geneontology.org/amigo/term/GO:0043021							F
cellular response to amino acid starvation	Gene Ontology	GO:0034198	2	23	0.0187514	0.155469	ATF4|ITFG2	http://amigo.geneontology.org/amigo/term/GO:0034198							P
establishment of cell polarity	Gene Ontology	GO:0030010	2	23	0.0187514	0.155469	WEE1|CORO7	http://amigo.geneontology.org/amigo/term/GO:0030010							P
protein ubiquitination	Gene Ontology	GO:0016567	6	244	0.0198075	0.163009	ASB6|ASB15|TRAF7|UBAC1|UHRF2|RACK1	http://amigo.geneontology.org/amigo/term/GO:0016567							P
nuclear membrane	Gene Ontology	GO:0031965	4	120	0.0211523	0.171801	LMNB2|CLCA2|TXLNG|EPHA3	http://amigo.geneontology.org/amigo/term/GO:0031965							C
chaperone binding	Gene Ontology	GO:0051087	3	67	0.0214945	0.171801	TERT|PDPN|CDC37	http://amigo.geneontology.org/amigo/term/GO:0051087							F
animal organ morphogenesis	Gene Ontology	GO:0009887	3	67	0.0214945	0.171801	LAMA1|LAMA5|ATRN	http://amigo.geneontology.org/amigo/term/GO:0009887							P
cell-cell adhesion	Gene Ontology	GO:0098609	3	67	0.0214945	0.171801	LAMA5|PDPN|SHC1	http://amigo.geneontology.org/amigo/term/GO:0098609							P
negative regulation of extrinsic apoptotic signaling pathway	Gene Ontology	GO:2001237	2	25	0.021699	0.172197	IL20|SCG2	http://amigo.geneontology.org/amigo/term/GO:2001237							P
negative regulation of Wnt signaling pathway	Gene Ontology	GO:0030178	2	26	0.0232401	0.179304	DKK3|RACK1	http://amigo.geneontology.org/amigo/term/GO:0030178							P
protein K63-linked ubiquitination	Gene Ontology	GO:0070534	2	26	0.0232401	0.179304	TRAF1|UBE2T	http://amigo.geneontology.org/amigo/term/GO:0070534							P
embryonic forelimb morphogenesis	Gene Ontology	GO:0035115	2	26	0.0232401	0.179304	MSX2|RDH10	http://amigo.geneontology.org/amigo/term/GO:0035115							P
cytoplasmic side of plasma membrane	Gene Ontology	GO:0009898	2	26	0.0232401	0.179304	PTEN|TRAF1	http://amigo.geneontology.org/amigo/term/GO:0009898							C
transcription coregulator activity	Gene Ontology	GO:0003712	3	70	0.0239801	0.183737	MSX2|RALY|NMI	http://amigo.geneontology.org/amigo/term/GO:0003712							F
positive regulation of protein-containing complex assembly	Gene Ontology	GO:0031334	2	27	0.0248248	0.183869	RHOC|RACK1	http://amigo.geneontology.org/amigo/term/GO:0031334							P
long-term synaptic potentiation	Gene Ontology	GO:0060291	2	27	0.0248248	0.183869	PTEN|BRAF	http://amigo.geneontology.org/amigo/term/GO:0060291							P
outflow tract morphogenesis	Gene Ontology	GO:0003151	2	27	0.0248248	0.183869	HEY2|JUN	http://amigo.geneontology.org/amigo/term/GO:0003151							P
protein tyrosine kinase activity	Gene Ontology	GO:0004713	2	27	0.0248248	0.183869	WEE1|CLK3	http://amigo.geneontology.org/amigo/term/GO:0004713							F
copper ion binding	Gene Ontology	GO:0005507	2	27	0.0248248	0.183869	HEPH|LOXL4	http://amigo.geneontology.org/amigo/term/GO:0005507							F
ubiquitin protein ligase binding	Gene Ontology	GO:0031625	5	190	0.0252382	0.184602	TRAF1|AURKA|JUN|UBE2T|PRDX6	http://amigo.geneontology.org/amigo/term/GO:0031625							F
positive regulation of epithelial to mesenchymal transition	Gene Ontology	GO:0010718	2	28	0.0264524	0.190835	BAMBI|PDPN	http://amigo.geneontology.org/amigo/term/GO:0010718							P
regulation of cell growth	Gene Ontology	GO:0001558	2	28	0.0264524	0.190835	WFDC1|LMX1A	http://amigo.geneontology.org/amigo/term/GO:0001558							P
keratinocyte differentiation	Gene Ontology	GO:0030216	2	29	0.028122	0.197744	ACER1|EPHA2	http://amigo.geneontology.org/amigo/term/GO:0030216							P
frizzled binding	Gene Ontology	GO:0005109	2	29	0.028122	0.197744	DVL3|BAMBI	http://amigo.geneontology.org/amigo/term/GO:0005109							F
cellular iron ion homeostasis	Gene Ontology	GO:0006879	2	29	0.028122	0.197744	HEPH|BMP6	http://amigo.geneontology.org/amigo/term/GO:0006879							P
positive regulation of pri-miRNA transcription by RNA polymerase II	Gene Ontology	GO:1902895	2	29	0.028122	0.197744	TERT|JUN	http://amigo.geneontology.org/amigo/term/GO:1902895							P
cell differentiation	Gene Ontology	GO:0030154	6	266	0.0284315	0.198663	ETV5|CSPG5|NR2F6|FEV|HEY2|UHRF2	http://amigo.geneontology.org/amigo/term/GO:0030154							P
dorsal/ventral pattern formation	Gene Ontology	GO:0009953	2	30	0.0298329	0.199961	OVOL2|LRP4	http://amigo.geneontology.org/amigo/term/GO:0009953							P
cilium	Gene Ontology	GO:0005929	3	77	0.0303586	0.199961	KIF7|TTLL2|TRPV4	http://amigo.geneontology.org/amigo/term/GO:0005929							C
negative regulation of neuron apoptotic process	Gene Ontology	GO:0043524	3	77	0.0303586	0.199961	JUN|BRAF|LGMN	http://amigo.geneontology.org/amigo/term/GO:0043524							P
cellular response to growth factor stimulus	Gene Ontology	GO:0071363	2	31	0.0315841	0.199961	SHC1|RACK1	http://amigo.geneontology.org/amigo/term/GO:0071363							P
positive regulation of protein localization to plasma membrane	Gene Ontology	GO:1903078	2	31	0.0315841	0.199961	EPHA3|EPHA2	http://amigo.geneontology.org/amigo/term/GO:1903078							P
epidermal growth factor receptor signaling pathway	Gene Ontology	GO:0007173	2	31	0.0315841	0.199961	SHC1|BTC	http://amigo.geneontology.org/amigo/term/GO:0007173							P
calcium channel activity	Gene Ontology	GO:0005262	2	31	0.0315841	0.199961	TRPV4|ANXA6	http://amigo.geneontology.org/amigo/term/GO:0005262							F
cellular response to drug	Gene Ontology	GO:0035690	2	32	0.0333749	0.199961	PPM1E|BRAF	http://amigo.geneontology.org/amigo/term/GO:0035690							#N/A
endopeptidase activity	Gene Ontology	GO:0004175	2	32	0.0333749	0.199961	ACE|PSMD2	http://amigo.geneontology.org/amigo/term/GO:0004175							F
ubiquitin conjugating enzyme activity	Gene Ontology	GO:0061631	2	33	0.0352045	0.199961	UBE2C|UBE2T	http://amigo.geneontology.org/amigo/term/GO:0061631							F
negative regulation of transcription, DNA-templated	Gene Ontology	GO:0045892	5	209	0.0355885	0.199961	CD38|PDCD4|KLF10|OVOL2|SHC1	http://amigo.geneontology.org/amigo/term/GO:0045892							P
cellular response to glucose starvation	Gene Ontology	GO:0042149	2	34	0.0370722	0.199961	ATF4|ITFG2	http://amigo.geneontology.org/amigo/term/GO:0042149							P
cell redox homeostasis	Gene Ontology	GO:0045454	2	34	0.0370722	0.199961	GPX1|PRDX6	http://amigo.geneontology.org/amigo/term/GO:0045454							P
non-membrane spanning protein tyrosine kinase activity	Gene Ontology	GO:0004715	2	34	0.0370722	0.199961	WEE1|MATK	http://amigo.geneontology.org/amigo/term/GO:0004715							F
cholesterol binding	Gene Ontology	GO:0015485	2	34	0.0370722	0.199961	SIDT1|ANXA6	http://amigo.geneontology.org/amigo/term/GO:0015485							F
heat shock protein binding	Gene Ontology	GO:0031072	2	35	0.0389771	0.199961	LIMK1|CDC37	http://amigo.geneontology.org/amigo/term/GO:0031072							F
positive regulation of pathway-restricted SMAD protein phosphorylation	Gene Ontology	GO:0010862	2	36	0.0409186	0.199961	BMP6|GDF15	http://amigo.geneontology.org/amigo/term/GO:0010862							#N/A
receptor complex	Gene Ontology	GO:0043235	4	150	0.0419282	0.199961	EPHB3|LOXL4|EPHA3|EPHA2	http://amigo.geneontology.org/amigo/term/GO:0043235							C
filopodium	Gene Ontology	GO:0030175	2	37	0.0428958	0.199961	FGD4|PDPN	http://amigo.geneontology.org/amigo/term/GO:0030175							C
positive regulation of translation	Gene Ontology	GO:0045727	2	37	0.0428958	0.199961	CTIF|EIF3D	http://amigo.geneontology.org/amigo/term/GO:0045727							P
positive regulation of transcription, DNA-templated	Gene Ontology	GO:0045893	5	222	0.0439846	0.199961	CD38|DVL3|BAMBI|SHC1|ILF2	http://amigo.geneontology.org/amigo/term/GO:0045893							P
actin filament organization	Gene Ontology	GO:0007015	3	90	0.044324	0.199961	RHOC|TRPV4|CORO7	http://amigo.geneontology.org/amigo/term/GO:0007015							P
lysosomal membrane	Gene Ontology	GO:0005765	3	90	0.044324	0.199961	CD63|ITFG2|ANXA6	http://amigo.geneontology.org/amigo/term/GO:0005765							C
protein localization to plasma membrane	Gene Ontology	GO:0072659	3	90	0.044324	0.199961	LAMA5|FLOT2|EPHA2	http://amigo.geneontology.org/amigo/term/GO:0072659							P
positive regulation of peptidyl-tyrosine phosphorylation	Gene Ontology	GO:0050731	2	38	0.0449081	0.199961	BMP6|LRP4	http://amigo.geneontology.org/amigo/term/GO:0050731							P
thymus development	Gene Ontology	GO:0048538	2	38	0.0449081	0.199961	EPHB3|BRAF	http://amigo.geneontology.org/amigo/term/GO:0048538							P
protein processing	Gene Ontology	GO:0016485	2	38	0.0449081	0.199961	AEBP1|PCSK7	http://amigo.geneontology.org/amigo/term/GO:0016485							P
translation initiation factor activity	Gene Ontology	GO:0003743	2	38	0.0449081	0.199961	EIF3D|EIF3G	http://amigo.geneontology.org/amigo/term/GO:0003743							F
phosphatidylserine binding	Gene Ontology	GO:0001786	2	38	0.0449081	0.199961	SYT10|ANXA6	http://amigo.geneontology.org/amigo/term/GO:0001786							F
regulation of GTPase activity	Gene Ontology	GO:0043087	2	39	0.0469546	0.199961	EPHB3|EPHA3	http://amigo.geneontology.org/amigo/term/GO:0043087							P
memory	Gene Ontology	GO:0007613	2	39	0.0469546	0.199961	LMX1A|LGMN	http://amigo.geneontology.org/amigo/term/GO:0007613							P
syntaxin binding	Gene Ontology	GO:0019905	2	39	0.0469546	0.199961	TXLNG|SYT10	http://amigo.geneontology.org/amigo/term/GO:0019905							F
growth factor activity	Gene Ontology	GO:0008083	3	93	0.0479291	0.199961	BMP6|GDF15|BTC	http://amigo.geneontology.org/amigo/term/GO:0008083							F
Rac GTPase binding	Gene Ontology	GO:0048365	2	40	0.0490348	0.199961	DVL3|PAK1	http://amigo.geneontology.org/amigo/term/GO:0048365							#N/A
cell projection	Gene Ontology	GO:0042995	2	40	0.0490348	0.199961	RHOC|PTEN	http://amigo.geneontology.org/amigo/term/GO:0042995							C
UV protection	Gene Ontology	GO:0009650	1	5	0.0496332	0.199961	GPX1	http://amigo.geneontology.org/amigo/term/GO:0009650							P
bone trabecula formation	Gene Ontology	GO:0060346	1	5	0.0496332	0.199961	MSX2	http://amigo.geneontology.org/amigo/term/GO:0060346							P
metallodipeptidase activity	Gene Ontology	GO:0070573	1	5	0.0496332	0.199961	ACE	http://amigo.geneontology.org/amigo/term/GO:0070573							F
positive regulation of gastrulation	Gene Ontology	GO:2000543	1	5	0.0496332	0.199961	RACK1	http://amigo.geneontology.org/amigo/term/GO:2000543							P
negative regulation of insulin secretion involved in cellular response to glucose stimulus	Gene Ontology	GO:0061179	1	5	0.0496332	0.199961	PIM3	http://amigo.geneontology.org/amigo/term/GO:0061179							P
receptor antagonist activity	Gene Ontology	GO:0048019	1	5	0.0496332	0.199961	DKK3	http://amigo.geneontology.org/amigo/term/GO:0048019							F
cell junction assembly	Gene Ontology	GO:0034329	1	5	0.0496332	0.199961	MYO9A	http://amigo.geneontology.org/amigo/term/GO:0034329							P
skeletal muscle tissue regeneration	Gene Ontology	GO:0043403	1	5	0.0496332	0.199961	GPX1	http://amigo.geneontology.org/amigo/term/GO:0043403							P
regulation of axon regeneration	Gene Ontology	GO:0048679	1	5	0.0496332	0.199961	PTEN	http://amigo.geneontology.org/amigo/term/GO:0048679							#N/A
self proteolysis	Gene Ontology	GO:0097264	1	5	0.0496332	0.199961	LGMN	http://amigo.geneontology.org/amigo/term/GO:0097264							P
negative regulation of type I interferon production	Gene Ontology	GO:0032480	1	5	0.0496332	0.199961	NMI	http://amigo.geneontology.org/amigo/term/GO:0032480							P
leading edge membrane	Gene Ontology	GO:0031256	1	5	0.0496332	0.199961	EPHA2	http://amigo.geneontology.org/amigo/term/GO:0031256							C
cellular response to arsenic-containing substance	Gene Ontology	GO:0071243	1	5	0.0496332	0.199961	GSTO1	http://amigo.geneontology.org/amigo/term/GO:0071243							#N/A
alpha-(1->3)-fucosyltransferase activity	Gene Ontology	GO:0046920	1	5	0.0496332	0.199961	FUT4	http://amigo.geneontology.org/amigo/term/GO:0046920							F
regulation of extrinsic apoptotic signaling pathway	Gene Ontology	GO:2001236	1	5	0.0496332	0.199961	TRAF1	http://amigo.geneontology.org/amigo/term/GO:2001236							P
proton transmembrane transporter activity	Gene Ontology	GO:0015078	1	5	0.0496332	0.199961	ATP5L	http://amigo.geneontology.org/amigo/term/GO:0015078							F
dorsal aorta morphogenesis	Gene Ontology	GO:0035912	1	5	0.0496332	0.199961	HEY2	http://amigo.geneontology.org/amigo/term/GO:0035912							P
bud elongation involved in lung branching	Gene Ontology	GO:0060449	1	5	0.0496332	0.199961	RDH10	http://amigo.geneontology.org/amigo/term/GO:0060449							P
toll-like receptor 2 signaling pathway	Gene Ontology	GO:0034134	1	5	0.0496332	0.199961	TNIP2	http://amigo.geneontology.org/amigo/term/GO:0034134							P
positive regulation of trophoblast cell migration	Gene Ontology	GO:1901165	1	5	0.0496332	0.199961	SYDE1	http://amigo.geneontology.org/amigo/term/GO:1901165							P
KICSTOR complex	Gene Ontology	GO:0140007	1	5	0.0496332	0.199961	ITFG2	http://amigo.geneontology.org/amigo/term/GO:0140007							C
cerebellar cortex development	Gene Ontology	GO:0021695	1	5	0.0496332	0.199961	CLP1	http://amigo.geneontology.org/amigo/term/GO:0021695							P
fucosylation	Gene Ontology	GO:0036065	1	5	0.0496332	0.199961	FUT4	http://amigo.geneontology.org/amigo/term/GO:0036065							P
positive regulation of acrosome reaction	Gene Ontology	GO:2000344	1	5	0.0496332	0.199961	ZP3	http://amigo.geneontology.org/amigo/term/GO:2000344							P
amyloid-beta clearance by cellular catabolic process	Gene Ontology	GO:0150094	1	5	0.0496332	0.199961	LRP4	http://amigo.geneontology.org/amigo/term/GO:0150094							P
CD4-positive, alpha-beta T cell differentiation	Gene Ontology	GO:0043367	1	5	0.0496332	0.199961	BRAF	http://amigo.geneontology.org/amigo/term/GO:0043367							#N/A
mitotic centrosome separation	Gene Ontology	GO:0007100	1	5	0.0496332	0.199961	AURKA	http://amigo.geneontology.org/amigo/term/GO:0007100							P
positive regulation of integrin-mediated signaling pathway	Gene Ontology	GO:2001046	1	5	0.0496332	0.199961	CD63	http://amigo.geneontology.org/amigo/term/GO:2001046							P
carboxypeptidase activity	Gene Ontology	GO:0004180	1	5	0.0496332	0.199961	ACE	http://amigo.geneontology.org/amigo/term/GO:0004180							F
angiogenesis involved in wound healing	Gene Ontology	GO:0060055	1	5	0.0496332	0.199961	GPX1	http://amigo.geneontology.org/amigo/term/GO:0060055							P
nose development	Gene Ontology	GO:0043584	1	5	0.0496332	0.199961	RDH10	http://amigo.geneontology.org/amigo/term/GO:0043584							P
maturation of 5.8S rRNA from tricistronic rRNA transcript (SSU-rRNA, 5.8S rRNA, LSU-rRNA)	Gene Ontology	GO:0000466	1	5	0.0496332	0.199961	BOP1	http://amigo.geneontology.org/amigo/term/GO:0000466							P
peptidyl-lysine oxidation	Gene Ontology	GO:0018057	1	5	0.0496332	0.199961	LOXL4	http://amigo.geneontology.org/amigo/term/GO:0018057							P
regulation of synaptic vesicle fusion to presynaptic active zone membrane	Gene Ontology	GO:0031630	1	5	0.0496332	0.199961	CPLX1	http://amigo.geneontology.org/amigo/term/GO:0031630							P
plasma membrane signaling receptor complex	Gene Ontology	GO:0098802	1	5	0.0496332	0.199961	TRAF1	http://amigo.geneontology.org/amigo/term/GO:0098802							C
central nervous system neuron axonogenesis	Gene Ontology	GO:0021955	1	5	0.0496332	0.199961	PTEN	http://amigo.geneontology.org/amigo/term/GO:0021955							P
toll-like receptor 3 signaling pathway	Gene Ontology	GO:0034138	1	5	0.0496332	0.199961	TNIP2	http://amigo.geneontology.org/amigo/term/GO:0034138							P
regulation of neurotransmitter levels	Gene Ontology	GO:0001505	1	5	0.0496332	0.199961	HRH3	http://amigo.geneontology.org/amigo/term/GO:0001505							P
regulation of myoblast differentiation	Gene Ontology	GO:0045661	1	5	0.0496332	0.199961	FLOT2	http://amigo.geneontology.org/amigo/term/GO:0045661							P
negative regulation of ryanodine-sensitive calcium-release channel activity	Gene Ontology	GO:0060315	1	5	0.0496332	0.199961	GSTO1	http://amigo.geneontology.org/amigo/term/GO:0060315							#N/A
regulation of keratinocyte proliferation	Gene Ontology	GO:0010837	1	5	0.0496332	0.199961	OVOL2	http://amigo.geneontology.org/amigo/term/GO:0010837							P
regulation of branching involved in mammary gland duct morphogenesis	Gene Ontology	GO:0060762	1	5	0.0496332	0.199961	ETV5	http://amigo.geneontology.org/amigo/term/GO:0060762							P
negative regulation of biomineral tissue development	Gene Ontology	GO:0070168	1	5	0.0496332	0.199961	HEY2	http://amigo.geneontology.org/amigo/term/GO:0070168							#N/A
chromosome passenger complex	Gene Ontology	GO:0032133	1	5	0.0496332	0.199961	AURKA	http://amigo.geneontology.org/amigo/term/GO:0032133							C
negative regulation of vascular associated smooth muscle cell differentiation	Gene Ontology	GO:1905064	1	5	0.0496332	0.199961	PDCD4	http://amigo.geneontology.org/amigo/term/GO:1905064							P
production of siRNA involved in RNA interference	Gene Ontology	GO:0030422	1	5	0.0496332	0.199961	TERT	http://amigo.geneontology.org/amigo/term/GO:0030422							P
glycogen binding	Gene Ontology	GO:2001069	1	5	0.0496332	0.199961	STBD1	http://amigo.geneontology.org/amigo/term/GO:2001069							F
protein-lysine 6-oxidase activity	Gene Ontology	GO:0004720	1	5	0.0496332	0.199961	LOXL4	http://amigo.geneontology.org/amigo/term/GO:0004720							F
ion homeostasis	Gene Ontology	GO:0050801	1	5	0.0496332	0.199961	KLHL3	http://amigo.geneontology.org/amigo/term/GO:0050801							P
neurotrophin TRKA receptor binding	Gene Ontology	GO:0005168	1	5	0.0496332	0.199961	SHC1	http://amigo.geneontology.org/amigo/term/GO:0005168							F
glycoside catabolic process	Gene Ontology	GO:0016139	1	5	0.0496332	0.199961	NAGA	http://amigo.geneontology.org/amigo/term/GO:0016139							P
multicellular organismal response to stress	Gene Ontology	GO:0033555	1	5	0.0496332	0.199961	PTEN	http://amigo.geneontology.org/amigo/term/GO:0033555							#N/A
heart valve development	Gene Ontology	GO:0003170	1	5	0.0496332	0.199961	SOX8	http://amigo.geneontology.org/amigo/term/GO:0003170							P
endochondral bone growth	Gene Ontology	GO:0003416	1	5	0.0496332	0.199961	MSX2	http://amigo.geneontology.org/amigo/term/GO:0003416							P
cellular response to electrical stimulus	Gene Ontology	GO:0071257	1	5	0.0496332	0.199961	PTEN	http://amigo.geneontology.org/amigo/term/GO:0071257							P
maternal behavior	Gene Ontology	GO:0042711	1	5	0.0496332	0.199961	PTEN	http://amigo.geneontology.org/amigo/term/GO:0042711							P
--------------------

## Sheet: hGC-si-downregulated DEGs
The KEGG pathway significantly ehriched in hGC between si and si-NC of the downregulated DEGs
Term	Database	ID	Input number	Background number	P-Value	Corrected P-Value	Input	Hyperlink
Adherens junction	KEGG PATHWAY	gga04520	6	70	5.44027e-05	0.00553652	ACTN1|RAC1|IGF1R|NLK|ACTB|CDC42	http://www.genome.jp/kegg-bin/show_pathway?gga04520/gga:417669%09red/gga:396526%09red/gga:395917%09red/gga:395871%09red/gga:395889%09red/gga:373918%09red
Focal adhesion	KEGG PATHWAY	gga04510	8	189	0.000353537	0.020336	IGF1R|RAC1|ACTN1|RAP1A|FLNB|PARVA|ACTB|CDC42	http://www.genome.jp/kegg-bin/show_pathway?gga04510/gga:396526%09red/gga:419867%09red/gga:395917%09red/gga:395871%09red/gga:395889%09red/gga:373918%09red/gga:423030%09red/gga:378913%09red
Tight junction	KEGG PATHWAY	gga04530	7	156	0.000592827	0.0270452	RAP2C|ACTN1|RAC1|MYH9|RAP1A|ACTB|CDC42	http://www.genome.jp/kegg-bin/show_pathway?gga04530/gga:422232%09red/gga:396469%09red/gga:396526%09red/gga:419867%09red/gga:395917%09red/gga:395871%09red/gga:373918%09red
Salmonella infection	KEGG PATHWAY	gga05132	4	70	0.0040425	0.0629204	FLNB|CDC42|ACTB|RAC1	http://www.genome.jp/kegg-bin/show_pathway?gga05132/gga:395871%09red/gga:396526%09red/gga:378913%09red/gga:395917%09red
Autophagy - animal	KEGG PATHWAY	gga04140	5	117	0.0044052	0.0652238	ATG3|IGF1R|ITPR1|ATG4A|DAPK1	http://www.genome.jp/kegg-bin/show_pathway?gga04140/gga:772074%09red/gga:431670%09red/gga:395412%09red/gga:418369%09red/gga:395889%09red
Vascular smooth muscle contraction	KEGG PATHWAY	gga04270	5	117	0.0044052	0.0652238	EDN1|PLCB1|EDN2|CALD1|ITPR1	http://www.genome.jp/kegg-bin/show_pathway?gga04270/gga:419559%09red/gga:395412%09red/gga:373965%09red/gga:420854%09red/gga:427687%09red
Adrenergic signaling in cardiomyocytes	KEGG PATHWAY	gga04261	5	128	0.00632634	0.0790246	MYH7B|PLCB1|TPM3|TPM1|GNAI1	http://www.genome.jp/kegg-bin/show_pathway?gga04261/gga:396366%09red/gga:770103%09red/gga:395279%09red/gga:396368%09red/gga:427687%09red
Wnt signaling pathway	KEGG PATHWAY	gga04310	5	141	0.0092767	0.0870665	LGR4|PLCB1|NLK|WNT5A|RAC1	http://www.genome.jp/kegg-bin/show_pathway?gga04310/gga:417669%09red/gga:428605%09red/gga:395871%09red/gga:395703%09red/gga:427687%09red
AGE-RAGE signaling pathway in diabetic complications	KEGG PATHWAY	gga04933	4	90	0.00936433	0.0870665	EDN1|PLCB1|CDC42|RAC1	http://www.genome.jp/kegg-bin/show_pathway?gga04933/gga:395871%09red/gga:427687%09red/gga:420854%09red/gga:395917%09red
Melanogenesis	KEGG PATHWAY	gga04916	4	91	0.00971057	0.0879937	EDN1|PLCB1|WNT5A|GNAI1	http://www.genome.jp/kegg-bin/show_pathway?gga04916/gga:395703%09red/gga:420854%09red/gga:396368%09red/gga:427687%09red
N-Glycan biosynthesis	KEGG PATHWAY	gga00510	3	49	0.0106094	0.0923437	DOLK|DPM1|ALG5	http://www.genome.jp/kegg-bin/show_pathway?gga00510/gga:419349%09red/gga:417199%09red/gga:418898%09red
Metabolic pathways	KEGG PATHWAY	gga01100	20	1290	0.0110492	0.0955428	DOLK|PLCB1|PDXK|LPIN2|HPSE2|PIGQ|ACSM3|HEXB|ACSL4|DHCR7|PDE7A|GANC|TPH1|ALG5|DPM1|CHPT1|OGDHL|GGCT|LDHA|DGKD	http://www.genome.jp/kegg-bin/show_pathway?gga01100/gga:419349%09red/gga:422982%09red/gga:423618%09red/gga:417199%09red/gga:418898%09red/gga:427204%09red/gga:420676%09red/gga:425199%09red/gga:770171%09red/gga:418098%09red/gga:418549%09red/gga:395799%09red/gga:423834%09red/gga:421059%09red/gga:396221%09red/gga:427687%09red/gga:426999%09red/gga:422345%09red/gga:424747%09red/gga:423232%09red
Steroid biosynthesis	KEGG PATHWAY	gga00100	2	17	0.0117799	0.0967997	SOAT1|DHCR7	http://www.genome.jp/kegg-bin/show_pathway?gga00100/gga:422982%09red/gga:424424%09red
Glycosaminoglycan degradation	KEGG PATHWAY	gga00531	2	18	0.0130141	0.102855	HPSE2|HEXB	http://www.genome.jp/kegg-bin/show_pathway?gga00531/gga:427204%09red/gga:423834%09red
Endocytosis	KEGG PATHWAY	gga04144	6	228	0.0171768	0.122247	CAPZB|IGF1R|GIT2|BIN1|ASAP2|CDC42	http://www.genome.jp/kegg-bin/show_pathway?gga04144/gga:768599%09red/gga:395889%09red/gga:395917%09red/gga:374035%09red/gga:396418%09red/gga:424228%09red
Cardiac muscle contraction	KEGG PATHWAY	gga04260	3	66	0.0225883	0.147648	MYH7B|TPM3|TPM1	http://www.genome.jp/kegg-bin/show_pathway?gga04260/gga:396366%09red/gga:770103%09red/gga:395279%09red
Apelin signaling pathway	KEGG PATHWAY	gga04371	4	119	0.0229681	0.147648	PLIN1|PLCB1|ITPR1|GNAI1	http://www.genome.jp/kegg-bin/show_pathway?gga04371/gga:415487%09red/gga:395412%09red/gga:396368%09red/gga:427687%09red
Ribosome biogenesis in eukaryotes	KEGG PATHWAY	gga03008	3	67	0.0234515	0.148451	WDR43|WDR75|XRN1	http://www.genome.jp/kegg-bin/show_pathway?gga03008/gga:421295%09red/gga:424778%09red/gga:423985%09red
FoxO signaling pathway	KEGG PATHWAY	gga04068	4	123	0.0254598	0.155941	RAG2|IGF1R|NLK|SETD7	http://www.genome.jp/kegg-bin/show_pathway?gga04068/gga:423165%09red/gga:417669%09red/gga:422443%09red/gga:395889%09red
NOD-like receptor signaling pathway	KEGG PATHWAY	gga04621	4	124	0.0261071	0.157445	DNM1L|PLCB1|ITPR1|NEK7	http://www.genome.jp/kegg-bin/show_pathway?gga04621/gga:427687%09red/gga:395412%09red/gga:418132%09red/gga:424350%09red
Autophagy - other	KEGG PATHWAY	gga04136	2	28	0.0281463	0.164042	ATG3|ATG4A	http://www.genome.jp/kegg-bin/show_pathway?gga04136/gga:772074%09red/gga:418369%09red
Regulation of actin cytoskeleton	KEGG PATHWAY	gga04810	5	190	0.028614	0.166037	ACTN1|CDC42|ACTB|ENAH|RAC1	http://www.genome.jp/kegg-bin/show_pathway?gga04810/gga:373918%09red/gga:395871%09red/gga:374180%09red/gga:396526%09red/gga:395917%09red
SNARE interactions in vesicular transport	KEGG PATHWAY	gga04130	2	29	0.0299173	0.169148	STX2|VTI1A	http://www.genome.jp/kegg-bin/show_pathway?gga04130/gga:378895%09red/gga:770885%09red
MAPK signaling pathway	KEGG PATHWAY	gga04010	6	261	0.0302933	0.17015	IGF1R|RAC1|RAP1A|FLNB|NLK|CDC42	http://www.genome.jp/kegg-bin/show_pathway?gga04010/gga:417669%09red/gga:419867%09red/gga:395917%09red/gga:395871%09red/gga:395889%09red/gga:378913%09red
mTOR signaling pathway	KEGG PATHWAY	gga04150	4	140	0.0378144	0.180124	FNIP1|IGF1R|WNT5A|GRB10	http://www.genome.jp/kegg-bin/show_pathway?gga04150/gga:395703%09red/gga:420948%09red/gga:427642%09red/gga:395889%09red
Gap junction	KEGG PATHWAY	gga04540	3	84	0.0408168	0.180124	PLCB1|ITPR1|GNAI1	http://www.genome.jp/kegg-bin/show_pathway?gga04540/gga:395412%09red/gga:396368%09red/gga:427687%09red
GnRH signaling pathway	KEGG PATHWAY	gga04912	3	84	0.0408168	0.180124	PLCB1|ITPR1|CDC42	http://www.genome.jp/kegg-bin/show_pathway?gga04912/gga:395412%09red/gga:427687%09red/gga:395917%09red
Phosphatidylinositol signaling system	KEGG PATHWAY	gga04070	3	91	0.0494128	0.180124	PLCB1|ITPR1|DGKD	http://www.genome.jp/kegg-bin/show_pathway?gga04070/gga:395412%09red/gga:424747%09red/gga:427687%09red
The GO term significantly ehriched in hGC between si and si-NC f the downregulated DEGs
Term	Database	ID	Input number	Background number	P-Value	Corrected P-Value	Input	Hyperlink
cytoplasm	Gene Ontology	GO:0005737	47	2299	4.64868e-08	2.72616e-05	PARG|SVIL|SMAD9|NTAN1|MYO1E|SMAD1|LIMS2|MAP6|GNAI1|NEK7|TNPO1|PHAX|MYH9|MIB1|TPM1|PPM1H|DDX17|ATE1|EDN1|MBNL1|NLK|PARVA|LDHA|DAPK1|PLCB1|WDR1|FNIP1|WRN|OPTN|WNK1|CELF2|TPH1|ATG4A|UBA5|EPAS1|P2RX6|PER2|PRRC1|NAA50|MYO6|MTPN|MMACHC|DNM1L|ACTB|CDC42|CLIP2|BZW2	http://amigo.geneontology.org/amigo/term/GO:0005737							C
cytosol	Gene Ontology	GO:0005829	44	2089	6.04427e-08	2.72616e-05	PARG|CAPZB|PDXK|SVIL|RAP2C|ENAH|DOCK4|DHCR7|BIN1|FNIP1|MADD|OPTN|LPIN2|ATG3|MYH9|LTN1|ETS2|STK26|RGS7|TIPRL|LDHA|DGKD|XRN1|AAGAB|WDR4|SNX16|FAF1|WNK1|CALB1|SYAP1|RBP1|UBA5|GCN1|NAA50|MYO6|MTPN|MMACHC|VTI1A|FANCI|G3BP2|DNM1L|FLNB|UBE2C|SPC25	http://amigo.geneontology.org/amigo/term/GO:0005829							C
nucleus	Gene Ontology	GO:0005634	49	2478	6.18176e-08	2.72616e-05	PARG|FOXP2|HMX3|EXO1|SVIL|SMAD9|NTAN1|CELF2|GNAI1|KDM4C|TNPO1|LPIN2|CERS3|PHAX|MYH9|AFF4|ESYT2|ETS2|WRN|TNNI2|ATE1|PTBP3|MBNL1|PTBP1|PARVA|DAPK1|PLCB1|WDR4|DDX17|STAG2|OPTN|MED24|SMAD1|RAG2|PER2|UBA5|CALB1|NLK|EPAS1|ESR2|DDX25|MTPN|NAA50|MYO6|PCNP|XRN1|ACTB|UBE2C|CLIP2	http://amigo.geneontology.org/amigo/term/GO:0005634							C
plasma membrane	Gene Ontology	GO:0005886	36	1580	1.93705e-07	6.40678e-05	STIM2|MYH9|SVIL|SDK1|MYO1E|ANO1|DOCK4|ACSL4|BIN1|GNAI1|MADD|EXO1|TPM1|ETS2|FSHR|ENAH|DAPK1|TLR7|RAP2C|WDR1|DGKD|RAP1A|ITPR1|CALD1|ACTB|ABCG2|EXOC1|UBE2C|STX2|MYO6|ANO10|FAT3|XRN1|FLNB|RALB|CDC42	http://amigo.geneontology.org/amigo/term/GO:0005886							C
regulation of translation	Gene Ontology	GO:0006417	6	28	4.53982e-07	0.000120124	DDX25|PUM3|NOLC1|GCN1|PTBP3|PTBP1	http://amigo.geneontology.org/amigo/term/GO:0006417							P
brush border	Gene Ontology	GO:0005903	6	33	1.06197e-06	0.000234165	CAPZB|CUBN|MYO1E|MYH9|DNM1L|FLNB	http://amigo.geneontology.org/amigo/term/GO:0005903							C
actin filament binding	Gene Ontology	GO:0051015	10	164	3.24575e-06	0.000613447	CAPZB|ACTN1|MYH7B|WDR1|MYO1E|MYH9|MYO6|TPM1|SVIL|BIN1	http://amigo.geneontology.org/amigo/term/GO:0051015							F
ATP binding	Gene Ontology	GO:0005524	26	1073	4.05029e-06	0.000669817	PDXK|MYO1E|TRIO|ATRX|P2RX6|NEK7|SMC3|MYH9|STK26|NAV3|NLK|DAPK1|IGF1R|DDX17|WRN|WNK1|UBA5|DDX27|ABCG2|MYH7B|DDX25|UBE2C|MYO6|ABCA5|DGKD|ACTB	http://amigo.geneontology.org/amigo/term/GO:0005524							F
protein homodimerization activity	Gene Ontology	GO:0042803	15	438	1.17031e-05	0.00172036	FOXP2|ACTN1|PDXK|MMACHC|CUBN|PKD2|MYH9|MYO6|TPM1|STK26|UBA5|FBLN5|WRN|DNM1L|DGKD	http://amigo.geneontology.org/amigo/term/GO:0042803							F
actin polymerization or depolymerization	Gene Ontology	GO:0008154	4	14	1.57377e-05	0.0020821	CAPZB|ENAH|SVIL|CAP1	http://amigo.geneontology.org/amigo/term/GO:0008154							P
calmodulin binding	Gene Ontology	GO:0005516	7	87	1.89108e-05	0.00227446	PLCB1|MYO1E|MYH9|MYO6|MAP6|CALD1|DAPK1	http://amigo.geneontology.org/amigo/term/GO:0005516							F
actin cytoskeleton	Gene Ontology	GO:0015629	8	140	4.91539e-05	0.00541922	SVIL|MYO1E|MYH9|MYO6|TPM1|ACTB|PARVA|DAPK1	http://amigo.geneontology.org/amigo/term/GO:0015629							C
regulation of postsynaptic cytosolic calcium ion concentration	Gene Ontology	GO:0099566	3	7	7.53956e-05	0.00712489	WNT5A|ITPR1|CALB1	http://amigo.geneontology.org/amigo/term/GO:0099566							P
insulin-like growth factor receptor signaling pathway	Gene Ontology	GO:0048009	3	8	0.000103001	0.00865357	GRB10|IGF1R|PLCB1	http://amigo.geneontology.org/amigo/term/GO:0048009							P
Golgi apparatus	Gene Ontology	GO:0005794	15	534	0.000104654	0.00865357	OPTN|VPS41|CUBN|PKD2|MYO6|DOCK4|SYAP1|STK26|ABCA5|VTI1A|MDGA1|OBSL1|PRRC1|DNM1L|CHPT1	http://amigo.geneontology.org/amigo/term/GO:0005794							C
focal adhesion	Gene Ontology	GO:0005925	7	118	0.000117302	0.00912882	ACTN1|ENAH|MYH9|LIMS2|FLNB|PARVA|ACTB	http://amigo.geneontology.org/amigo/term/GO:0005925							C
inositol phosphate-mediated signaling	Gene Ontology	GO:0048016	3	9	0.000136451	0.0100291	EDN1|EDN2|ITPR1	http://amigo.geneontology.org/amigo/term/GO:0048016							#N/A
GDP binding	Gene Ontology	GO:0019003	5	53	0.000152635	0.0106282	ARL8B|RAP2C|RALB|RAP1A|GNAI1	http://amigo.geneontology.org/amigo/term/GO:0019003							F
autophagy	Gene Ontology	GO:0006914	4	31	0.000239722	0.0153368	ATG4A|OPTN|VTI1A|VPS11	http://amigo.geneontology.org/amigo/term/GO:0006914							P
cellular calcium ion homeostasis	Gene Ontology	GO:0006874	5	59	0.000243441	0.0153368	EDN1|STIM2|EDN2|CALB1|HEXB	http://amigo.geneontology.org/amigo/term/GO:0006874							P
phosphatidylinositol-mediated signaling	Gene Ontology	GO:0048015	4	32	0.000267853	0.0161077	PLCB1|IGF1R|EXOC1|PLCL2	http://amigo.geneontology.org/amigo/term/GO:0048015							P
phosphatidylinositol binding	Gene Ontology	GO:0035091	5	65	0.000370418	0.0204193	RAG2|SNX16|MYO1E|ITPR1|ESYT2	http://amigo.geneontology.org/amigo/term/GO:0035091							F
lamellipodium	Gene Ontology	GO:0030027	6	104	0.000416942	0.0220646	CAPZB|ACTN1|PKD2|STX2|ACTB|PARVA	http://amigo.geneontology.org/amigo/term/GO:0030027							C
myosin complex	Gene Ontology	GO:0016459	4	38	0.000488565	0.0248605	MYO1E|MYH9|MYH7B|MYO6	http://amigo.geneontology.org/amigo/term/GO:0016459							C
endoplasmic reticulum membrane	Gene Ontology	GO:0005789	9	257	0.000580379	0.0270452	SOAT1|LPIN2|ALG5|UBA5|LMAN1|VTI1A|ITPR1|CHPT1|DPM1	http://amigo.geneontology.org/amigo/term/GO:0005789							C
cytoplasmic stress granule	Gene Ontology	GO:0010494	4	40	0.000584525	0.0270452	CIRBP|LARP4|DDX25|G3BP2	http://amigo.geneontology.org/amigo/term/GO:0010494							C
chromosome	Gene Ontology	GO:0005694	4	41	0.000637199	0.0281005	WRN|PUM3|DDX27|SETD7	http://amigo.geneontology.org/amigo/term/GO:0005694							C
calcium ion binding	Gene Ontology	GO:0005509	12	447	0.00075747	0.0321824	ACTN1|STIM2|PLCB1|CUBN|PKD2|CETN2|ESYT2|FAT3|CALB1|ITPR1|MICU2|FBLN5	http://amigo.geneontology.org/amigo/term/GO:0005509							F
lysosome localization	Gene Ontology	GO:0032418	3	18	0.000778409	0.0321824	ARL8B|MYH9|MAP6	http://amigo.geneontology.org/amigo/term/GO:0032418							P
actin-dependent ATPase activity	Gene Ontology	GO:0030898	3	19	0.000895537	0.0359029	MYO1E|MYH9|MYO6	http://amigo.geneontology.org/amigo/term/GO:0030898							#N/A
retina layer formation	Gene Ontology	GO:0010842	3	20	0.00102327	0.0365887	SDK1|OBSL1|CALB1	http://amigo.geneontology.org/amigo/term/GO:0010842							P
microfilament motor activity	Gene Ontology	GO:0000146	3	20	0.00102327	0.0365887	MYO1E|MYH9|MYO6	http://amigo.geneontology.org/amigo/term/GO:0000146							F
nuclear inner membrane	Gene Ontology	GO:0005637	3	20	0.00102327	0.0365887	LMNB1|SMAD1|ITPR1	http://amigo.geneontology.org/amigo/term/GO:0005637							C
GPI anchor biosynthetic process	Gene Ontology	GO:0006506	3	20	0.00102327	0.0365887	PIGQ|MPPE1|DPM1	http://amigo.geneontology.org/amigo/term/GO:0006506							P
identical protein binding	Gene Ontology	GO:0042802	15	678	0.00119549	0.041622	SDK1|IGF1R|OPTN|ESR2|VPS41|SNX16|HEXB|SDC4|SMAD1|ESYT2|TPM1|FLNB|BIN1|LDHA|DAPK1	http://amigo.geneontology.org/amigo/term/GO:0042802							F
phosphatidylinositol-4,5-bisphosphate binding	Gene Ontology	GO:0005546	4	51	0.00136271	0.0436272	RAG2|PLCB1|EXOC1|SVIL	http://amigo.geneontology.org/amigo/term/GO:0005546							F
cellular response to starvation	Gene Ontology	GO:0009267	4	52	0.00145761	0.0436272	WRN|STK26|RALB|FNIP1	http://amigo.geneontology.org/amigo/term/GO:0009267							P
voluntary musculoskeletal movement	Gene Ontology	GO:0050882	2	5	0.00154987	0.0436272	ITPR1|VTI1A	http://amigo.geneontology.org/amigo/term/GO:0050882							P
mRNA 3'-end processing by stem-loop binding and cleavage	Gene Ontology	GO:0006398	2	5	0.00154987	0.0436272	CPSF3|CPSF2	http://amigo.geneontology.org/amigo/term/GO:0006398							P
primitive streak formation	Gene Ontology	GO:0090009	2	5	0.00154987	0.0436272	ETS2|WNT5A	http://amigo.geneontology.org/amigo/term/GO:0090009							P
meiotic spindle organization	Gene Ontology	GO:0000212	2	5	0.00154987	0.0436272	ATRX|MYH9	http://amigo.geneontology.org/amigo/term/GO:0000212							P
dense body	Gene Ontology	GO:0097433	2	5	0.00154987	0.0436272	ACTN1|ACTB	http://amigo.geneontology.org/amigo/term/GO:0097433							C
Golgi-associated vesicle	Gene Ontology	GO:0005798	2	5	0.00154987	0.0436272	STK26|MAP6	http://amigo.geneontology.org/amigo/term/GO:0005798							C
regulation of SNARE complex assembly	Gene Ontology	GO:0035542	2	5	0.00154987	0.0436272	VPS41|VPS11	http://amigo.geneontology.org/amigo/term/GO:0035542							#N/A
release of sequestered calcium ion into cytosol	Gene Ontology	GO:0051209	3	24	0.00164716	0.0454	PKD2|ITPR1|RASA3	http://amigo.geneontology.org/amigo/term/GO:0051209							P
protein transport	Gene Ontology	GO:0015031	5	94	0.00178523	0.0482013	ATG3|ATG4A|MYH9|KTN1|PHAX	http://amigo.geneontology.org/amigo/term/GO:0015031							P
actin binding	Gene Ontology	GO:0003779	6	140	0.00182193	0.0482083	MYO6|CAP1|TNNI2|FLNB|PARVA|CALD1	http://amigo.geneontology.org/amigo/term/GO:0003779							F
perinuclear region of cytoplasm	Gene Ontology	GO:0048471	9	307	0.00192704	0.0485403	OPTN|MTPN|FAF1|MYO6|SYAP1|STK26|MAP6|OBSL1|DNM1L	http://amigo.geneontology.org/amigo/term/GO:0048471							C
erythrocyte differentiation	Gene Ontology	GO:0030218	3	26	0.00203145	0.0485403	EPAS1|UBA5|ESYT2	http://amigo.geneontology.org/amigo/term/GO:0030218							P
Sertoli cell development	Gene Ontology	GO:0060009	2	6	0.00205461	0.0485403	ATRX|FSHR	http://amigo.geneontology.org/amigo/term/GO:0060009							P
A band	Gene Ontology	GO:0031672	2	6	0.00205461	0.0485403	KAT2B|MYBPH	http://amigo.geneontology.org/amigo/term/GO:0031672							C
artery smooth muscle contraction	Gene Ontology	GO:0014824	2	6	0.00205461	0.0485403	EDN1|EDN2	http://amigo.geneontology.org/amigo/term/GO:0014824							P
mitochondrial fragmentation involved in apoptotic process	Gene Ontology	GO:0043653	2	6	0.00205461	0.0485403	DNM1L|ATG3	http://amigo.geneontology.org/amigo/term/GO:0043653							P
nucleoplasm	Gene Ontology	GO:0005654	25	1526	0.00230391	0.0534751	PARG|NUP88|PDXK|CIRBP|ANO1|MYO6|PUM3|NEK7|WDR43|PHAX|SMC3|PPM1H|ETS2|WRN|MBNL1|MPPE1|MFSD8|WDR4|FAF1|NOLC1|RBP1|LMNB1|SCOC|SYAP1|GIT2	http://amigo.geneontology.org/amigo/term/GO:0005654							C
GTP binding	Gene Ontology	GO:0005525	8	261	0.00261181	0.0560856	RAP2C|ARL8B|RAP1A|GPN3|DNM1L|GNAI1|RALB|CDC42	http://amigo.geneontology.org/amigo/term/GO:0005525							F
F-actin capping protein complex	Gene Ontology	GO:0008290	2	7	0.00262647	0.0560856	CAPZB|MTPN	http://amigo.geneontology.org/amigo/term/GO:0008290							C
response to organic substance	Gene Ontology	GO:0010033	2	7	0.00262647	0.0560856	TIMP3|DGKD	http://amigo.geneontology.org/amigo/term/GO:0010033							P
regulation of vasoconstriction	Gene Ontology	GO:0019229	2	7	0.00262647	0.0560856	EDN1|EDN2	http://amigo.geneontology.org/amigo/term/GO:0019229							P
skeletal muscle tissue development	Gene Ontology	GO:0007519	3	29	0.00270502	0.0560856	FOXP2|FLNB|SVIL	http://amigo.geneontology.org/amigo/term/GO:0007519							P
muscle contraction	Gene Ontology	GO:0006936	3	29	0.00270502	0.0560856	TNNI2|CALD1|TPM1	http://amigo.geneontology.org/amigo/term/GO:0006936							P
actin filament	Gene Ontology	GO:0005884	4	63	0.00282334	0.0560856	ACTB|TPM1|MYO6|VPS11	http://amigo.geneontology.org/amigo/term/GO:0005884							C
zinc ion binding	Gene Ontology	GO:0008270	12	527	0.00290849	0.0560856	RAG2|PDXK|TIMP3|LTN1|PTER|CALB1|MIB1|KDM4C|UBA5|ESR2|VAT1L|MMP3	http://amigo.geneontology.org/amigo/term/GO:0008270							F
clathrin-coated vesicle	Gene Ontology	GO:0030136	3	30	0.00295653	0.0560856	MYO6|VPS11|VPS41	http://amigo.geneontology.org/amigo/term/GO:0030136							C
cation transmembrane transport	Gene Ontology	GO:0098655	3	30	0.00295653	0.0560856	ANO1|ANO10|P2RX6	http://amigo.geneontology.org/amigo/term/GO:0098655							P
endosome to lysosome transport	Gene Ontology	GO:0008333	3	30	0.00295653	0.0560856	SNX16|BIN1|VPS41	http://amigo.geneontology.org/amigo/term/GO:0008333							P
transcription factor binding	Gene Ontology	GO:0008134	6	155	0.00297167	0.0560856	EPAS1|SMAD9|KAT2B|SMAD1|PER2|NLK	http://amigo.geneontology.org/amigo/term/GO:0008134							F
Rap protein signal transduction	Gene Ontology	GO:0032486	2	8	0.00326424	0.0560856	RAP2C|RAP1A	http://amigo.geneontology.org/amigo/term/GO:0032486							P
positive regulation of transcription by RNA polymerase I	Gene Ontology	GO:0045943	2	8	0.00326424	0.0560856	WDR43|WDR75	http://amigo.geneontology.org/amigo/term/GO:0045943							P
calcium activated cation channel activity	Gene Ontology	GO:0005227	2	8	0.00326424	0.0560856	ANO1|ANO10	http://amigo.geneontology.org/amigo/term/GO:0005227							F
inositol 1,4,5 trisphosphate binding	Gene Ontology	GO:0070679	2	8	0.00326424	0.0560856	ITPR1|PLCL2	http://amigo.geneontology.org/amigo/term/GO:0070679							F
nuclear-transcribed mRNA catabolic process	Gene Ontology	GO:0000956	2	8	0.00326424	0.0560856	NBAS|XRN1	http://amigo.geneontology.org/amigo/term/GO:0000956							P
Golgi ribbon formation	Gene Ontology	GO:0090161	2	8	0.00326424	0.0560856	OPTN|VTI1A	http://amigo.geneontology.org/amigo/term/GO:0090161							P
HOPS complex	Gene Ontology	GO:0030897	2	8	0.00326424	0.0560856	VPS41|VPS11	http://amigo.geneontology.org/amigo/term/GO:0030897							C
positive regulation of rRNA processing	Gene Ontology	GO:2000234	2	8	0.00326424	0.0560856	WDR43|WDR75	http://amigo.geneontology.org/amigo/term/GO:2000234							P
integral component of endoplasmic reticulum membrane	Gene Ontology	GO:0030176	4	66	0.00330957	0.0561353	DOLK|DERL2|KTN1|DHCR7	http://amigo.geneontology.org/amigo/term/GO:0030176							#N/A
positive regulation of fat cell differentiation	Gene Ontology	GO:0045600	3	32	0.00350154	0.0586397	CCDC3|SYAP1|TPH1	http://amigo.geneontology.org/amigo/term/GO:0045600							P
clathrin-coated endocytic vesicle	Gene Ontology	GO:0045334	2	9	0.00396674	0.0624761	MYO1E|MYO6	http://amigo.geneontology.org/amigo/term/GO:0045334							C
prostaglandin biosynthetic process	Gene Ontology	GO:0001516	2	9	0.00396674	0.0624761	EDN1|EDN2	http://amigo.geneontology.org/amigo/term/GO:0001516							P
heteromeric SMAD protein complex	Gene Ontology	GO:0071144	2	9	0.00396674	0.0624761	SMAD1|SMAD9	http://amigo.geneontology.org/amigo/term/GO:0071144							C
AP-3 adaptor complex	Gene Ontology	GO:0030123	2	9	0.00396674	0.0624761	VPS41|VPS11	http://amigo.geneontology.org/amigo/term/GO:0030123							C
regulation of cell morphogenesis	Gene Ontology	GO:0022604	2	9	0.00396674	0.0624761	CAPZB|LARP4	http://amigo.geneontology.org/amigo/term/GO:0022604							P
GTPase activity	Gene Ontology	GO:0003924	7	223	0.00421278	0.0645004	RAP2C|RAP1A|GPN3|DNM1L|GNAI1|RALB|CDC42	http://amigo.geneontology.org/amigo/term/GO:0003924							F
endoplasmic reticulum to Golgi vesicle-mediated transport	Gene Ontology	GO:0006888	4	71	0.00424152	0.0645004	VTI1A|MPPE1|COPB2|LMAN1	http://amigo.geneontology.org/amigo/term/GO:0006888							P
late endosome	Gene Ontology	GO:0005770	4	73	0.00465918	0.0652238	SNX16|DERL2|ABCA5|VPS41	http://amigo.geneontology.org/amigo/term/GO:0005770							C
positive regulation of heart rate	Gene Ontology	GO:0010460	2	10	0.00473279	0.0652238	EDN1|EDN2	http://amigo.geneontology.org/amigo/term/GO:0010460							P
cellular response to organic substance	Gene Ontology	GO:0071310	2	10	0.00473279	0.0652238	TIMP3|CALB1	http://amigo.geneontology.org/amigo/term/GO:0071310							P
activation of adenylate cyclase activity	Gene Ontology	GO:0007190	2	10	0.00473279	0.0652238	LGR4|FSHR	http://amigo.geneontology.org/amigo/term/GO:0007190							P
positive regulation of endocytosis	Gene Ontology	GO:0045807	2	10	0.00473279	0.0652238	WNT5A|MIB1	http://amigo.geneontology.org/amigo/term/GO:0045807							P
mRNA cleavage and polyadenylation specificity factor complex	Gene Ontology	GO:0005847	2	10	0.00473279	0.0652238	CPSF3|CPSF2	http://amigo.geneontology.org/amigo/term/GO:0005847							C
phagocytosis, engulfment	Gene Ontology	GO:0006911	2	10	0.00473279	0.0652238	MYH9|CDC42	http://amigo.geneontology.org/amigo/term/GO:0006911							P
GTPase activator activity	Gene Ontology	GO:0005096	6	175	0.00525641	0.0716931	PLCB1|DOCK4|RGS7|GIT2|ASAP2|RASA3	http://amigo.geneontology.org/amigo/term/GO:0005096							F
bone remodeling	Gene Ontology	GO:0046849	2	11	0.00556126	0.0728469	TPH1|LGR4	http://amigo.geneontology.org/amigo/term/GO:0046849							P
alternative mRNA splicing, via spliceosome	Gene Ontology	GO:0000380	2	11	0.00556126	0.0728469	DDX17|CELF2	http://amigo.geneontology.org/amigo/term/GO:0000380							P
establishment of epithelial cell apical/basal polarity	Gene Ontology	GO:0045198	2	11	0.00556126	0.0728469	WNT5A|CDC42	http://amigo.geneontology.org/amigo/term/GO:0045198							P
positive regulation of smooth muscle contraction	Gene Ontology	GO:0045987	2	11	0.00556126	0.0728469	EDN1|EDN2	http://amigo.geneontology.org/amigo/term/GO:0045987							P
protein heterodimerization activity	Gene Ontology	GO:0046982	6	181	0.00614167	0.0790246	EPAS1|NOLC1|TPM1|MICU2|SMC3|DGKD	http://amigo.geneontology.org/amigo/term/GO:0046982							F
methylated histone binding	Gene Ontology	GO:0035064	3	40	0.00627357	0.0790246	RAG2|ATRX|ESYT2	http://amigo.geneontology.org/amigo/term/GO:0035064							F
actin cytoskeleton reorganization	Gene Ontology	GO:0031532	3	40	0.00627357	0.0790246	MYH9|PARVA|GAB1	http://amigo.geneontology.org/amigo/term/GO:0031532							#N/A
intracellular calcium activated chloride channel activity	Gene Ontology	GO:0005229	2	12	0.00645099	0.0790246	ANO1|ANO10	http://amigo.geneontology.org/amigo/term/GO:0005229							F
DNA damage response, signal transduction by p53 class mediator	Gene Ontology	GO:0030330	2	12	0.00645099	0.0790246	ATRX|MYO6	http://amigo.geneontology.org/amigo/term/GO:0030330							P
positive regulation of cartilage development	Gene Ontology	GO:0061036	2	12	0.00645099	0.0790246	WNT5A|SMAD1	http://amigo.geneontology.org/amigo/term/GO:0061036							P
cellular response to interferon-gamma	Gene Ontology	GO:0071346	3	41	0.00668984	0.0804606	FLNB|WNT5A|DAPK1	http://amigo.geneontology.org/amigo/term/GO:0071346							P
heart looping	Gene Ontology	GO:0001947	3	41	0.00668984	0.0804606	PKD2|WNT5A|MIB1	http://amigo.geneontology.org/amigo/term/GO:0001947							P
protein binding	Gene Ontology	GO:0005515	5	131	0.00693842	0.0814313	ACTN1|RAP1A|MYO6|TPM1|CRTAP	http://amigo.geneontology.org/amigo/term/GO:0005515							F
stem cell population maintenance	Gene Ontology	GO:0019827	3	42	0.00712217	0.0814313	KDM4C|SMC3|MED24	http://amigo.geneontology.org/amigo/term/GO:0019827							P
late endosome membrane	Gene Ontology	GO:0031902	3	42	0.00712217	0.0814313	VTI1A|VPS41|VPS11	http://amigo.geneontology.org/amigo/term/GO:0031902							C
cellular response to insulin stimulus	Gene Ontology	GO:0032869	3	42	0.00712217	0.0814313	LPIN2|KAT2B|SYAP1	http://amigo.geneontology.org/amigo/term/GO:0032869							P
positive regulation of GTPase activity	Gene Ontology	GO:0043547	6	187	0.00713091	0.0814313	PLCB1|DOCK4|RGS7|GIT2|ASAP2|RASA3	http://amigo.geneontology.org/amigo/term/GO:0043547							P
platelet formation	Gene Ontology	GO:0030220	2	13	0.00740086	0.0814313	MYH9|WDR1	http://amigo.geneontology.org/amigo/term/GO:0030220							P
actin filament-based movement	Gene Ontology	GO:0030048	2	13	0.00740086	0.0814313	MYH9|MYO6	http://amigo.geneontology.org/amigo/term/GO:0030048							P
negative regulation of mRNA splicing, via spliceosome	Gene Ontology	GO:0048025	2	13	0.00740086	0.0814313	PTBP3|PTBP1	http://amigo.geneontology.org/amigo/term/GO:0048025							P
sister chromatid cohesion	Gene Ontology	GO:0007062	2	13	0.00740086	0.0814313	STAG2|SMC3	http://amigo.geneontology.org/amigo/term/GO:0007062							P
stress granule assembly	Gene Ontology	GO:0034063	2	13	0.00740086	0.0814313	CIRBP|G3BP2	http://amigo.geneontology.org/amigo/term/GO:0034063							P
negative regulation of translation	Gene Ontology	GO:0017148	3	43	0.00757071	0.0814313	CIRBP|CELF2|DAPK1	http://amigo.geneontology.org/amigo/term/GO:0017148							P
GABA-ergic synapse	Gene Ontology	GO:0098982	3	43	0.00757071	0.0814313	PLCB1|MDGA1|CALB1	http://amigo.geneontology.org/amigo/term/GO:0098982							C
autophagosome	Gene Ontology	GO:0005776	3	43	0.00757071	0.0814313	OPTN|VTI1A|VPS11	http://amigo.geneontology.org/amigo/term/GO:0005776							C
ubiquitin protein ligase binding	Gene Ontology	GO:0031625	6	190	0.00766657	0.0817974	SMAD9|FAF1|SMAD1|DNM1L|NLK|RALB	http://amigo.geneontology.org/amigo/term/GO:0031625							F
stress fiber	Gene Ontology	GO:0001725	3	44	0.00803559	0.0849323	FLNB|MYH9|ACTN1	http://amigo.geneontology.org/amigo/term/GO:0001725							C
G-protein beta/gamma-subunit complex binding	Gene Ontology	GO:0031683	2	14	0.00840978	0.0849323	CETN2|GNAI1	http://amigo.geneontology.org/amigo/term/GO:0031683							F
positive regulation of DNA replication	Gene Ontology	GO:0045740	2	14	0.00840978	0.0849323	BRPF3|FAF1	http://amigo.geneontology.org/amigo/term/GO:0045740							P
cholesterol efflux	Gene Ontology	GO:0033344	2	14	0.00840978	0.0849323	SOAT1|ABCA5	http://amigo.geneontology.org/amigo/term/GO:0033344							P
protein O-linked mannosylation	Gene Ontology	GO:0035269	2	14	0.00840978	0.0849323	DPM1|TMTC1	http://amigo.geneontology.org/amigo/term/GO:0035269							P
neural crest cell development	Gene Ontology	GO:0014032	2	14	0.00840978	0.0849323	EDN1|NOLC1	http://amigo.geneontology.org/amigo/term/GO:0014032							P
I-SMAD binding	Gene Ontology	GO:0070411	2	14	0.00840978	0.0849323	SMAD1|SMAD9	http://amigo.geneontology.org/amigo/term/GO:0070411							F
cytoskeleton	Gene Ontology	GO:0005856	5	141	0.0092767	0.0870665	MYLIP|BIN1|CALD1|ACTB|WDR1	http://amigo.geneontology.org/amigo/term/GO:0005856							C
actin filament organization	Gene Ontology	GO:0007015	4	90	0.00936433	0.0870665	MYO1E|MYO6|TPM1|CDC42	http://amigo.geneontology.org/amigo/term/GO:0007015							P
lysosomal membrane	Gene Ontology	GO:0005765	4	90	0.00936433	0.0870665	ARL8B|FNIP1|VPS41|VPS11	http://amigo.geneontology.org/amigo/term/GO:0005765							C
protein kinase C-activating G protein-coupled receptor signaling pathway	Gene Ontology	GO:0007205	2	15	0.00947663	0.0870665	EDN1|DGKD	http://amigo.geneontology.org/amigo/term/GO:0007205							P
protein localization to Golgi apparatus	Gene Ontology	GO:0034067	2	15	0.00947663	0.0870665	OPTN|OBSL1	http://amigo.geneontology.org/amigo/term/GO:0034067							P
transcription elongation factor complex	Gene Ontology	GO:0008023	2	15	0.00947663	0.0870665	ELL2|AFF4	http://amigo.geneontology.org/amigo/term/GO:0008023							C
positive regulation of mesenchymal cell proliferation	Gene Ontology	GO:0002053	2	15	0.00947663	0.0870665	FOXP2|WNT5A	http://amigo.geneontology.org/amigo/term/GO:0002053							P
NuA4 histone acetyltransferase complex	Gene Ontology	GO:0035267	2	15	0.00947663	0.0870665	ACTB|MRGBP	http://amigo.geneontology.org/amigo/term/GO:0035267							C
TOR signaling	Gene Ontology	GO:0031929	2	15	0.00947663	0.0870665	FNIP1|TIPRL	http://amigo.geneontology.org/amigo/term/GO:0031929							P
non-motile cilium	Gene Ontology	GO:0097730	2	15	0.00947663	0.0870665	PKD2|GPR83	http://amigo.geneontology.org/amigo/term/GO:0097730							C
protein targeting to vacuole	Gene Ontology	GO:0006623	2	15	0.00947663	0.0870665	VTI1A|VPS41	http://amigo.geneontology.org/amigo/term/GO:0006623							P
midbody	Gene Ontology	GO:0030496	4	91	0.00971057	0.0879937	ARL8B|CDC42|RALB|GNAI1	http://amigo.geneontology.org/amigo/term/GO:0030496							C
lipid droplet	Gene Ontology	GO:0005811	3	48	0.010061	0.0905491	RBP1|ACSL4|PLIN1	http://amigo.geneontology.org/amigo/term/GO:0005811							C
cell differentiation	Gene Ontology	GO:0030154	7	266	0.0103986	0.0923437	HMX3|SMAD9|STX2|SMAD1|DHCR7|ETS2|BZW2	http://amigo.geneontology.org/amigo/term/GO:0030154							P
insulin receptor binding	Gene Ontology	GO:0005158	2	16	0.0106003	0.0923437	GRB10|IGF1R	http://amigo.geneontology.org/amigo/term/GO:0005158							F
regulation of I-kappaB kinase/NF-kappaB signaling	Gene Ontology	GO:0043122	2	16	0.0106003	0.0923437	WNT5A|OPTN	http://amigo.geneontology.org/amigo/term/GO:0043122							P
regulation of mitotic spindle assembly	Gene Ontology	GO:1901673	2	16	0.0106003	0.0923437	STAG2|SMC3	http://amigo.geneontology.org/amigo/term/GO:1901673							P
lung development	Gene Ontology	GO:0030324	3	50	0.0111748	0.0956364	EPAS1|WNT5A|DHCR7	http://amigo.geneontology.org/amigo/term/GO:0030324							P
mRNA binding	Gene Ontology	GO:0003729	5	148	0.0112046	0.0956364	PTBP3|PUM3|PTBP1|CELF2|G3BP2	http://amigo.geneontology.org/amigo/term/GO:0003729							F
SNARE binding	Gene Ontology	GO:0000149	3	51	0.0117573	0.0967997	VTI1A|STX2|NBAS	http://amigo.geneontology.org/amigo/term/GO:0000149							F
ruffle	Gene Ontology	GO:0001726	3	51	0.0117573	0.0967997	ACTN1|MYH9|MYO6	http://amigo.geneontology.org/amigo/term/GO:0001726							C
Golgi to plasma membrane transport	Gene Ontology	GO:0006893	2	17	0.0117799	0.0967997	EXOC1|EXOC6	http://amigo.geneontology.org/amigo/term/GO:0006893							P
cardiac muscle contraction	Gene Ontology	GO:0060048	2	17	0.0117799	0.0967997	TNNI2|TPM1	http://amigo.geneontology.org/amigo/term/GO:0060048							P
vesicle transport along actin filament	Gene Ontology	GO:0030050	2	17	0.0117799	0.0967997	MYO1E|MYO6	http://amigo.geneontology.org/amigo/term/GO:0030050							P
exocytosis	Gene Ontology	GO:0006887	3	52	0.012357	0.100296	STX2|EXOC6|EXOC1	http://amigo.geneontology.org/amigo/term/GO:0006887							P
transforming growth factor beta receptor signaling pathway	Gene Ontology	GO:0007179	3	52	0.012357	0.100296	NLK|SMAD1|SMAD9	http://amigo.geneontology.org/amigo/term/GO:0007179							P
exocyst	Gene Ontology	GO:0000145	2	18	0.0130141	0.102855	EXOC1|EXOC6	http://amigo.geneontology.org/amigo/term/GO:0000145							C
barbed-end actin filament capping	Gene Ontology	GO:0051016	2	18	0.0130141	0.102855	CAPZB|SVIL	http://amigo.geneontology.org/amigo/term/GO:0051016							P
cell projection assembly	Gene Ontology	GO:0030031	2	18	0.0130141	0.102855	PARVA|CDC42	http://amigo.geneontology.org/amigo/term/GO:0030031							P
magnesium ion binding	Gene Ontology	GO:0000287	5	154	0.0130609	0.102855	WRN|STK26|NLK|PDXK|GNAI1	http://amigo.geneontology.org/amigo/term/GO:0000287							F
cell-cell junction	Gene Ontology	GO:0005911	4	100	0.0132047	0.103371	LIMS2|PKD2|WDR1|GAB1	http://amigo.geneontology.org/amigo/term/GO:0005911							C
nuclear matrix	Gene Ontology	GO:0016363	3	54	0.0136082	0.105904	STAG2|SMC3|LMNB1	http://amigo.geneontology.org/amigo/term/GO:0016363							C
post-embryonic development	Gene Ontology	GO:0009791	3	55	0.0142599	0.108124	FOXP2|ITPR1|DHCR7	http://amigo.geneontology.org/amigo/term/GO:0009791							P
mitotic spindle pole	Gene Ontology	GO:0097431	2	19	0.0143021	0.108124	STAG2|SMC3	http://amigo.geneontology.org/amigo/term/GO:0097431							C
hippocampal mossy fiber to CA3 synapse	Gene Ontology	GO:0098686	2	19	0.0143021	0.108124	CAPZB|CALB1	http://amigo.geneontology.org/amigo/term/GO:0098686							C
phosphatidylinositol phospholipase C activity	Gene Ontology	GO:0004435	2	19	0.0143021	0.108124	PLCB1|PLCL2	http://amigo.geneontology.org/amigo/term/GO:0004435							F
spindle midzone	Gene Ontology	GO:0051233	2	19	0.0143021	0.108124	ARL8B|CDC42	http://amigo.geneontology.org/amigo/term/GO:0051233							C
chromatin remodeling	Gene Ontology	GO:0006338	3	56	0.014929	0.110961	KDM4C|ATRX|KAT2B	http://amigo.geneontology.org/amigo/term/GO:0006338							P
mRNA processing	Gene Ontology	GO:0006397	3	56	0.014929	0.110961	PTBP3|MBNL1|PTBP1	http://amigo.geneontology.org/amigo/term/GO:0006397							P
postsynapse	Gene Ontology	GO:0098794	3	56	0.014929	0.110961	PLCB1|WNT5A|P2RX6	http://amigo.geneontology.org/amigo/term/GO:0098794							C
positive regulation of transcription, DNA-templated	Gene Ontology	GO:0045893	6	222	0.015308	0.113143	LGR4|ESR2|PLCB1|MED24|ETS2|TNNI2	http://amigo.geneontology.org/amigo/term/GO:0045893							P
axon	Gene Ontology	GO:0030424	5	163	0.0162185	0.119206	MAP6|IGF1R|BIN1|ACTB|MTPN	http://amigo.geneontology.org/amigo/term/GO:0030424							C
replication fork processing	Gene Ontology	GO:0031297	2	21	0.0170351	0.122247	WRN|ATRX	http://amigo.geneontology.org/amigo/term/GO:0031297							P
filamentous actin	Gene Ontology	GO:0031941	2	21	0.0170351	0.122247	PKD2|MYO6	http://amigo.geneontology.org/amigo/term/GO:0031941							C
locomotory behavior	Gene Ontology	GO:0007626	3	59	0.0170415	0.122247	HEXB|CALB1|FSHR	http://amigo.geneontology.org/amigo/term/GO:0007626							P
membrane	Gene Ontology	GO:0016020	9	438	0.0171833	0.122247	CAPZB|EXOC6|PKD2|HEXB|MYO6|ACSL4|DNM1L|ACTB|HPSE2	http://amigo.geneontology.org/amigo/term/GO:0016020							C
RNA binding	Gene Ontology	GO:0003723	8	365	0.0171866	0.122247	DDX17|DDX25|PHAX|CELF2|XRN1|MBNL1|CPSF3|CPSF2	http://amigo.geneontology.org/amigo/term/GO:0003723							F
DNA recombination	Gene Ontology	GO:0006310	2	22	0.0184781	0.130035	WRN|EXO1	http://amigo.geneontology.org/amigo/term/GO:0006310							P
mRNA polyadenylation	Gene Ontology	GO:0006378	2	22	0.0184781	0.130035	CPSF3|CPSF2	http://amigo.geneontology.org/amigo/term/GO:0006378							P
negative regulation of cell migration	Gene Ontology	GO:0030336	3	62	0.0193125	0.135188	RAP2C|NAV3|STK26	http://amigo.geneontology.org/amigo/term/GO:0030336							P
ADP binding	Gene Ontology	GO:0043531	2	23	0.0199708	0.136898	MYH9|MYO6	http://amigo.geneontology.org/amigo/term/GO:0043531							F
positive regulation of interferon-gamma production	Gene Ontology	GO:0032729	2	23	0.0199708	0.136898	WNT5A|TLR7	http://amigo.geneontology.org/amigo/term/GO:0032729							P
adenylate cyclase-inhibiting G protein-coupled receptor signaling pathway	Gene Ontology	GO:0007193	2	23	0.0199708	0.136898	EDN1|FSHR	http://amigo.geneontology.org/amigo/term/GO:0007193							P
beta-tubulin binding	Gene Ontology	GO:0048487	2	23	0.0199708	0.136898	ARL8B|SMC3	http://amigo.geneontology.org/amigo/term/GO:0048487							F
intracellular signal transduction	Gene Ontology	GO:0035556	6	240	0.0213741	0.143741	WNK1|RGS7|DGKD|NLK|DAPK1|RASA3	http://amigo.geneontology.org/amigo/term/GO:0035556							P
regulation of RNA splicing	Gene Ontology	GO:0043484	2	24	0.0215122	0.143741	PTBP3|PTBP1	http://amigo.geneontology.org/amigo/term/GO:0043484							P
branching involved in blood vessel morphogenesis	Gene Ontology	GO:0001569	2	24	0.0215122	0.143741	EDN1|ETS2	http://amigo.geneontology.org/amigo/term/GO:0001569							P
intra-Golgi vesicle-mediated transport	Gene Ontology	GO:0006891	2	24	0.0215122	0.143741	COPB2|VTI1A	http://amigo.geneontology.org/amigo/term/GO:0006891							P
cell leading edge	Gene Ontology	GO:0031252	2	24	0.0215122	0.143741	ACTN1|MYH9	http://amigo.geneontology.org/amigo/term/GO:0031252							C
endocytosis	Gene Ontology	GO:0006897	4	118	0.0223695	0.147648	MYO1E|CDC42|MYO6|MIB1	http://amigo.geneontology.org/amigo/term/GO:0006897							P
protein ubiquitination	Gene Ontology	GO:0016567	6	244	0.0229148	0.147648	PCNP|MIB1|LTN1|RAG2|ATG3|MYLIP	http://amigo.geneontology.org/amigo/term/GO:0016567							P
histone acetylation	Gene Ontology	GO:0016573	2	25	0.0231014	0.147648	NAA50|MRGBP	http://amigo.geneontology.org/amigo/term/GO:0016573							P
sarcomere organization	Gene Ontology	GO:0045214	2	25	0.0231014	0.147648	ACTN1|WDR1	http://amigo.geneontology.org/amigo/term/GO:0045214							P
vesicle docking involved in exocytosis	Gene Ontology	GO:0006904	2	25	0.0231014	0.147648	EXOC6|VPS11	http://amigo.geneontology.org/amigo/term/GO:0006904							P
synapse assembly	Gene Ontology	GO:0007416	2	25	0.0231014	0.147648	SDK1|OBSL1	http://amigo.geneontology.org/amigo/term/GO:0007416							P
positive regulation of protein secretion	Gene Ontology	GO:0050714	2	25	0.0231014	0.147648	DNM1L|EXOC1	http://amigo.geneontology.org/amigo/term/GO:0050714							P
cell-cell adhesion	Gene Ontology	GO:0098609	3	67	0.0234515	0.148451	LIMS2|FAT3|MYH9	http://amigo.geneontology.org/amigo/term/GO:0098609							P
protein domain specific binding	Gene Ontology	GO:0019904	4	120	0.0235764	0.148531	ETS2|FAF1|WNT5A|MYH9	http://amigo.geneontology.org/amigo/term/GO:0019904							F
cellular response to cAMP	Gene Ontology	GO:0071320	2	26	0.0247375	0.153457	PKD2|RAP1A	http://amigo.geneontology.org/amigo/term/GO:0071320							P
blood vessel development	Gene Ontology	GO:0001568	2	26	0.0247375	0.153457	MIB1|DHCR7	http://amigo.geneontology.org/amigo/term/GO:0001568							P
negative regulation of Wnt signaling pathway	Gene Ontology	GO:0030178	2	26	0.0247375	0.153457	GRB10|NLK	http://amigo.geneontology.org/amigo/term/GO:0030178							P
enzyme binding	Gene Ontology	GO:0019899	4	122	0.0248222	0.153457	KDM4C|ATG3|ESR2|PLCB1	http://amigo.geneontology.org/amigo/term/GO:0019899							F
carbohydrate metabolic process	Gene Ontology	GO:0005975	3	69	0.0252311	0.155259	PARG|GANC|LDHA	http://amigo.geneontology.org/amigo/term/GO:0005975							P
positive regulation of protein tyrosine kinase activity	Gene Ontology	GO:0061098	2	27	0.0264194	0.157445	SDC4|ESYT2	http://amigo.geneontology.org/amigo/term/GO:0061098							P
lipid transport	Gene Ontology	GO:0006869	2	27	0.0264194	0.157445	ABCA5|ESYT2	http://amigo.geneontology.org/amigo/term/GO:0006869							P
establishment or maintenance of cell polarity	Gene Ontology	GO:0007163	2	27	0.0264194	0.157445	PARVA|CAP1	http://amigo.geneontology.org/amigo/term/GO:0007163							P
clathrin-coated pit	Gene Ontology	GO:0005905	2	27	0.0264194	0.157445	CUBN|MYO6	http://amigo.geneontology.org/amigo/term/GO:0005905							C
positive regulation of protein-containing complex assembly	Gene Ontology	GO:0031334	2	27	0.0264194	0.157445	FAF1|FNIP1	http://amigo.geneontology.org/amigo/term/GO:0031334							P
cytoplasmic vesicle	Gene Ontology	GO:0031410	4	125	0.0267643	0.158785	OPTN|MIB1|SMAD1|MYO6	http://amigo.geneontology.org/amigo/term/GO:0031410							C
chromatin	Gene Ontology	GO:0000785	3	71	0.0270814	0.15995	STAG2|SMC3|WDR43	http://amigo.geneontology.org/amigo/term/GO:0000785							C
transmembrane transport	Gene Ontology	GO:0055085	5	189	0.0280723	0.164042	MFSD8|ABCG2|ABCA5|ANO1|ANO10	http://amigo.geneontology.org/amigo/term/GO:0055085							P
phosphoprotein binding	Gene Ontology	GO:0051219	2	28	0.0281463	0.164042	PKD2|ACTN1	http://amigo.geneontology.org/amigo/term/GO:0051219							F
polysome	Gene Ontology	GO:0005844	2	29	0.0299173	0.169148	GCN1|LARP4	http://amigo.geneontology.org/amigo/term/GO:0005844							C
toxin transport	Gene Ontology	GO:1901998	2	29	0.0299173	0.169148	COPB2|VPS11	http://amigo.geneontology.org/amigo/term/GO:1901998							P
positive regulation of interleukin-6 production	Gene Ontology	GO:0032755	2	29	0.0299173	0.169148	WNT5A|TLR7	http://amigo.geneontology.org/amigo/term/GO:0032755							P
lysosome organization	Gene Ontology	GO:0007040	2	29	0.0299173	0.169148	MFSD8|HEXB	http://amigo.geneontology.org/amigo/term/GO:0007040							P
cytoskeletal protein binding	Gene Ontology	GO:0008092	2	29	0.0299173	0.169148	MYLIP|TPM1	http://amigo.geneontology.org/amigo/term/GO:0008092							F
centrosome	Gene Ontology	GO:0005813	7	333	0.0303518	0.17015	PHAX|WRN|CETN2|MIB1|KAT2B|OBSL1|GNAI1	http://amigo.geneontology.org/amigo/term/GO:0005813							C
ribonucleoprotein complex	Gene Ontology	GO:1990904	3	75	0.0309937	0.173016	DDX17|CELF2|G3BP2	http://amigo.geneontology.org/amigo/term/GO:1990904							C
RNA helicase activity	Gene Ontology	GO:0003724	2	30	0.0317314	0.174919	DDX17|DDX25	http://amigo.geneontology.org/amigo/term/GO:0003724							F
motor activity	Gene Ontology	GO:0003774	2	30	0.0317314	0.174919	MYH7B|MYO6	http://amigo.geneontology.org/amigo/term/GO:0003774							F
cis-Golgi network	Gene Ontology	GO:0005801	2	30	0.0317314	0.174919	MPPE1|MAP6	http://amigo.geneontology.org/amigo/term/GO:0005801							C
SNAP receptor activity	Gene Ontology	GO:0005484	2	31	0.0335879	0.180124	STX2|VTI1A	http://amigo.geneontology.org/amigo/term/GO:0005484							F
hormone-mediated signaling pathway	Gene Ontology	GO:0009755	2	31	0.0335879	0.180124	LGR4|FSHR	http://amigo.geneontology.org/amigo/term/GO:0009755							P
protein-macromolecule adaptor activity	Gene Ontology	GO:0030674	2	31	0.0335879	0.180124	OPTN|VPS11	http://amigo.geneontology.org/amigo/term/GO:0030674							F
negative regulation of cold-induced thermogenesis	Gene Ontology	GO:0120163	2	32	0.0354857	0.180124	LGR4|PLCL2	http://amigo.geneontology.org/amigo/term/GO:0120163							P
negative regulation of fat cell differentiation	Gene Ontology	GO:0045599	2	32	0.0354857	0.180124	TRIO|WNT5A	http://amigo.geneontology.org/amigo/term/GO:0045599							P
neuromuscular process controlling balance	Gene Ontology	GO:0050885	2	32	0.0354857	0.180124	HMX3|HEXB	http://amigo.geneontology.org/amigo/term/GO:0050885							P
regulation of cell shape	Gene Ontology	GO:0008360	3	80	0.036278	0.180124	MYH9|HEXB|WDR1	http://amigo.geneontology.org/amigo/term/GO:0008360							P
cortical actin cytoskeleton	Gene Ontology	GO:0030864	2	33	0.0374242	0.180124	CAP1|WDR1	http://amigo.geneontology.org/amigo/term/GO:0030864							C
positive regulation of protein serine/threonine kinase activity	Gene Ontology	GO:0071902	2	33	0.0374242	0.180124	SYAP1|RALB	http://amigo.geneontology.org/amigo/term/GO:0071902							P
presynaptic membrane	Gene Ontology	GO:0042734	2	33	0.0374242	0.180124	STX2|SYAP1	http://amigo.geneontology.org/amigo/term/GO:0042734							C
receptor-mediated endocytosis	Gene Ontology	GO:0006898	2	33	0.0374242	0.180124	CUBN|CAP1	http://amigo.geneontology.org/amigo/term/GO:0006898							P
calcium ion transport	Gene Ontology	GO:0006816	2	33	0.0374242	0.180124	DNM1L|CALB1	http://amigo.geneontology.org/amigo/term/GO:0006816							P
transcription coactivator activity	Gene Ontology	GO:0003713	4	140	0.0378144	0.180124	RAP2C|LPIN2|MED24|KAT2B	http://amigo.geneontology.org/amigo/term/GO:0003713							F
retrograde vesicle-mediated transport, Golgi to endoplasmic reticulum	Gene Ontology	GO:0006890	2	34	0.0394023	0.180124	COPB2|NBAS	http://amigo.geneontology.org/amigo/term/GO:0006890							P
somitogenesis	Gene Ontology	GO:0001756	2	34	0.0394023	0.180124	WNT5A|MIB1	http://amigo.geneontology.org/amigo/term/GO:0001756							P
ATPase-coupled transmembrane transporter activity	Gene Ontology	GO:0042626	2	35	0.0414194	0.180124	ABCG2|ABCA5	http://amigo.geneontology.org/amigo/term/GO:0042626							F
early endosome	Gene Ontology	GO:0005769	4	146	0.0428664	0.180124	SNX16|DERL2|VPS41|VPS11	http://amigo.geneontology.org/amigo/term/GO:0005769							C
negative regulation of transcription by RNA polymerase II	Gene Ontology	GO:0000122	9	520	0.0435251	0.180124	FOXP2|FNIP1|ESR2|SMAD9|SMAD1|ETS2|PER2|EDN1|FBLN5	http://amigo.geneontology.org/amigo/term/GO:0000122							P
fibrillar center	Gene Ontology	GO:0001650	3	87	0.0444001	0.180124	NOLC1|WDR43|AFF4	http://amigo.geneontology.org/amigo/term/GO:0001650							C
endoplasmic reticulum	Gene Ontology	GO:0005783	9	524	0.0452666	0.180124	STIM2|CERS3|PUM3|CUBN|ACSL4|CCDC3|TLR7|DNM1L|CRTAP	http://amigo.geneontology.org/amigo/term/GO:0005783							C
chromosome segregation	Gene Ontology	GO:0007059	2	37	0.0455668	0.180124	ARL8B|SPC25	http://amigo.geneontology.org/amigo/term/GO:0007059							P
spermatid development	Gene Ontology	GO:0007286	2	37	0.0455668	0.180124	AFF4|DDX25	http://amigo.geneontology.org/amigo/term/GO:0007286							P
filopodium	Gene Ontology	GO:0030175	2	37	0.0455668	0.180124	MYO6|CDC42	http://amigo.geneontology.org/amigo/term/GO:0030175							C
positive regulation of cell population proliferation	Gene Ontology	GO:0008284	5	217	0.0457891	0.180124	KDM4C|IGF1R|EDN2|HPSE2|DERL2	http://amigo.geneontology.org/amigo/term/GO:0008284							P
receptor complex	Gene Ontology	GO:0043235	4	150	0.0464357	0.180124	IGF1R|P2RX6|TLR7|FSHR	http://amigo.geneontology.org/amigo/term/GO:0043235							C
nucleolus	Gene Ontology	GO:0005730	8	446	0.0467238	0.180124	DDX27|WRN|NOLC1|DOCK4|PUM3|ITPR1|WDR75|SETD7	http://amigo.geneontology.org/amigo/term/GO:0005730							C
anatomical structure morphogenesis	Gene Ontology	GO:0009653	2	38	0.0476956	0.180124	SMAD1|SMAD9	http://amigo.geneontology.org/amigo/term/GO:0009653							P
endocytic vesicle	Gene Ontology	GO:0030139	2	38	0.0476956	0.180124	CUBN|MYO6	http://amigo.geneontology.org/amigo/term/GO:0030139							C
G protein-coupled peptide receptor activity	Gene Ontology	GO:0008528	2	39	0.0498601	0.180124	LGR4|FSHR	http://amigo.geneontology.org/amigo/term/GO:0008528							F
cartilage development	Gene Ontology	GO:0051216	2	39	0.0498601	0.180124	EDN1|SMAD1	http://amigo.geneontology.org/amigo/term/GO:0051216							P
memory	Gene Ontology	GO:0007613	2	39	0.0498601	0.180124	NTAN1|PLCB1	http://amigo.geneontology.org/amigo/term/GO:0007613							P
--------------------

## Sheet: phGC-over-upregulated DEGs
The KEGG pathway significantly ehriched in phGC between over and over-NC of the upregulated DEGs
Term	Database	ID	Input number	Background number	P-Value	Corrected P-Value	Input	Hyperlink
Focal adhesion	KEGG PATHWAY	gga04510	6	189	0.00466772	0.0682803	PDGFB|LAMA3|DOCK1|MET|RELN|CRK	http://www.genome.jp/kegg-bin/show_pathway?gga04510/gga:423960%09red/gga:396134%09red/gga:428524%09red/gga:427850%09red/gga:107054794%09red/gga:374128%09red
TGF-beta signaling pathway	KEGG PATHWAY	gga04350	4	90	0.00665406	0.0843588	FST|BAMBI|BMPR2|NOG2	http://www.genome.jp/kegg-bin/show_pathway?gga04350/gga:427689%09red/gga:428413%09red/gga:396119%09red/gga:374147%09red
Lysine degradation	KEGG PATHWAY	gga00310	3	54	0.0104261	0.104152	KMT2C|NSD1|DOT1L	http://www.genome.jp/kegg-bin/show_pathway?gga00310/gga:420437%09red/gga:416214%09red/gga:420078%09red
Spliceosome	KEGG PATHWAY	gga03040	4	107	0.0117876	0.104756	RP9|THOC2|DDX42|SNW1	http://www.genome.jp/kegg-bin/show_pathway?gga03040/gga:419959%09red/gga:423381%09red/gga:422361%09red/gga:420747%09red
Necroptosis	KEGG PATHWAY	gga04217	4	131	0.0225347	0.159702	RIPK1|PYGB|TRPM7|PGAM5	http://www.genome.jp/kegg-bin/show_pathway?gga04217/gga:427502%09red/gga:421248%09red/gga:416789%09red/gga:378921%09red
mTOR signaling pathway	KEGG PATHWAY	gga04150	4	140	0.0277158	0.183859	ULK2|FNIP1|CLIP1|ULK1	http://www.genome.jp/kegg-bin/show_pathway?gga04150/gga:416800%09red/gga:417614%09red/gga:395784%09red/gga:427642%09red
Tight junction	KEGG PATHWAY	gga04530	4	156	0.0385508	0.186583	DLG1|PARD3|CGNL1|AMOT	http://www.genome.jp/kegg-bin/show_pathway?gga04530/gga:424890%09red/gga:420468%09red/gga:415405%09red/gga:422336%09red
The GO term significantly ehriched in phGC between over and over-NC
Term	Database	ID	Input number	Background number	P-Value	Corrected P-Value	Input	Hyperlink
nucleus	Gene Ontology	GO:0005634	56	2478	4.63333e-13	5.28663e-10	ASB10|PIBF1|ZFR|FOXG1|ATM|ERCC6|FST|CDYL2|RBMS3|ELF2|DLG1|NCOA3|QKI|TNPO1|CHD9|ASPM|BMP2K|CDK14|ING1|KLF6|CLIP1|PCGF3|PHIP|EYA4|MSX2|DOT1L|DIP2B|ESF1|EPAS1|TET1|TET2|NUDT5|CRHBP|BBX|REV3L|OSR2|SCMH1|SSBP2|PAX9|EXOG|CENPQ|FOXN3|RGS17|MGA|G2E3|WWTR1|PTF1A|RFX6|DDX42|KAT6A|ARX|FAT1|NKTR|PPIG|WTIP|SKIL	http://amigo.geneontology.org/amigo/term/GO:0005634						C
cytoplasm	Gene Ontology	GO:0005737	45	2299	1.46787e-08	8.37418e-06	ASB10|DCP2|DIP2B|MYO1B|SART3|FST|RBMS3|CRK|RNF34|JADE1|LIAS|FNIP1|QKI|TNPO1|ITSN1|ASPM|BMP2K|CDK14|CLIP1|RELN|MARK3|EYA4|EPAS1|FGD4|HSPB3|CBWD1|LNX1|CEP63|BAMBI|PYGB|TPR|PAPD5|DDC|TAOK1|RGS17|PARD3|G2E3|WWTR1|SNRK|DDX42|AAK1|TRIM9|NKTR|PPIG|KDM3A	http://amigo.geneontology.org/amigo/term/GO:0005737						C
positive regulation of transcription by RNA polymerase II	Gene Ontology	GO:0045944	24	779	2.48104e-08	9.43621e-06	MED21|ATM|RIPK1|NCOA3|ASPM|ASXL2|KLF6|MED13|PHIP|DOT1L|KMT2C|TET1|TET2|OSR2|SSBP2|PAX9|MGA|WWTR1|PTF1A|RFX6|MET|BMPR2|KAT6A|KDM3A	http://amigo.geneontology.org/amigo/term/GO:0045944						P
ATP binding	Gene Ontology	GO:0005524	27	1073	1.75251e-07	4.35486e-05	MDN1|EPHA5|ATM|MSH4|MYO1B|ERCC6|RIPK1|CHD9|BMP2K|CDK14|TAOK1|MARK3|ABCB9|TRPM7|ULK2|TRIO|ULK1|AAK1|DHX29|SBK2|KIFC3|RIOK1|KIF27|DDX42|MET|BMPR2|SNRK	http://amigo.geneontology.org/amigo/term/GO:0005524						F
protein serine/threonine kinase activity	Gene Ontology	GO:0004674	12	207	1.90835e-07	4.35486e-05	ULK2|RIOK1|SNRK|ATM|BMP2K|AAK1|ULK1|BMPR2|MARK3|SBK2|TRPM7|TAOK1	http://amigo.geneontology.org/amigo/term/GO:0004674						F
nuclear speck	Gene Ontology	GO:0016607	12	235	6.91278e-07	0.000131458	EPAS1|DOCK1|HSPB3|RUFY1|DDX42|RBBP6|BMP2K|MSX2|PPIG|KAT6A|BRD1|JADE1	http://amigo.geneontology.org/amigo/term/GO:0016607						C
metal ion binding	Gene Ontology	GO:0046872	20	714	1.64847e-06	0.000254959	KMT2C|EXOG|G2E3|KDM3A|LIAS|LNX1|RUFY1|RNF34|ASXL2|RSF1|BRD1|ARMT1|ING1|RELN|EYA4|WTIP|TRPM7|PPTC7|PHF20|JADE1	http://amigo.geneontology.org/amigo/term/GO:0046872						F
negative regulation of hippo signaling	Gene Ontology	GO:0035331	4	8	1.78762e-06	0.000254959	WWC2|WTIP|DLG5|MARK3	http://amigo.geneontology.org/amigo/term/GO:0035331						P
establishment or maintenance of epithelial cell apical/basal polarity	Gene Ontology	GO:0045197	4	13	8.33257e-06	0.00105639	DLG1|FAT1|PARD3|DLG5	http://amigo.geneontology.org/amigo/term/GO:0045197						P
histone binding	Gene Ontology	GO:0042393	7	98	2.05536e-05	0.00234516	KMT2C|RSF1|SCMH1|SART3|IPO7|KAT6A|BRD1	http://amigo.geneontology.org/amigo/term/GO:0042393						F
DNA damage checkpoint	Gene Ontology	GO:0000077	4	22	4.95042e-05	0.00513494	CEP63|DOT1L|ATM|ERCC6	http://amigo.geneontology.org/amigo/term/GO:0000077						P
negative regulation of transcription by RNA polymerase II	Gene Ontology	GO:0000122	14	520	9.60293e-05	0.00913079	DLG1|FNIP1|MGA|WWTR1|WWC2|FOXG1|OSR2|ARX|CTR9|FST|TPR|BBX|MSX2|SKIL	http://amigo.geneontology.org/amigo/term/GO:0000122						P
histone mRNA catabolic process	Gene Ontology	GO:0071044	3	10	0.000131474	0.0115394	DCP2|ATM|PAPD5	http://amigo.geneontology.org/amigo/term/GO:0071044						P
dorsal/ventral pattern formation	Gene Ontology	GO:0009953	4	30	0.000146159	0.0119119	FOXG1|IFT52|NOG2|HHIP	http://amigo.geneontology.org/amigo/term/GO:0009953						P
cellular response to growth factor stimulus	Gene Ontology	GO:0071363	4	31	0.000164003	0.0124751	RIPK1|PAX9|PDGFB|BMPR2	http://amigo.geneontology.org/amigo/term/GO:0071363						P
negative regulation of cell differentiation	Gene Ontology	GO:0045596	3	13	0.000252965	0.0180396	FST|SKIL|NOG2	http://amigo.geneontology.org/amigo/term/GO:0045596						P
dendrite	Gene Ontology	GO:0030425	7	168	0.00050176	0.0330777	CNNM1|MAP1B|EPHA5|TRIM9|RELN|MARK3|PTPRK	http://amigo.geneontology.org/amigo/term/GO:0030425						C
multicellular organism development	Gene Ontology	GO:0007275	7	172	0.000574029	0.0330777	QKI|G2E3|EPHA5|FSTL5|MET|FST|EYA4	http://amigo.geneontology.org/amigo/term/GO:0007275						P
adherens junction	Gene Ontology	GO:0005912	5	80	0.000577839	0.0330777	DLG5|WTIP|PARD3|BMPR2|EPHA5	http://amigo.geneontology.org/amigo/term/GO:0005912						C
histone acetyltransferase complex	Gene Ontology	GO:0000123	3	18	0.000583545	0.0330777	KAT6A|PHF20|JADE1	http://amigo.geneontology.org/amigo/term/GO:0000123						C
protein localization	Gene Ontology	GO:0008104	4	45	0.000608793	0.0330777	PARD3|DDX42|CADM3|ULK1	http://amigo.geneontology.org/amigo/term/GO:0008104						P
cellular response to estradiol stimulus	Gene Ontology	GO:0071392	3	19	0.000671763	0.0348401	NCOA3|MSX2|CRHBP	http://amigo.geneontology.org/amigo/term/GO:0071392						P
microtubule cytoskeleton organization	Gene Ontology	GO:0000226	5	86	0.000788581	0.0391205	MAP1B|PARD3|SNRK|TAOK1|MARK3	http://amigo.geneontology.org/amigo/term/GO:0000226						P
axon extension	Gene Ontology	GO:0048675	3	21	0.000872679	0.0395493	ULK2|MAP1B|ULK1	http://amigo.geneontology.org/amigo/term/GO:0048675						P
ruffle	Gene Ontology	GO:0001726	4	51	0.000944487	0.0395493	CLIP1|TRPM7|AMOT|CD2AP	http://amigo.geneontology.org/amigo/term/GO:0001726						C
actin filament organization	Gene Ontology	GO:0007015	5	90	0.000957862	0.0395493	DLG1|FAT1|CGNL1|MYO1B|CD2AP	http://amigo.geneontology.org/amigo/term/GO:0007015						P
protein import into nucleus	Gene Ontology	GO:0006606	4	53	0.00108055	0.0395493	IPO7|TNPO1|TPR|ING1	http://amigo.geneontology.org/amigo/term/GO:0006606						P
transcription coactivator activity	Gene Ontology	GO:0003713	6	140	0.00109915	0.0395493	KMT2C|MED21|WWTR1|MED13|KAT6A|JADE1	http://amigo.geneontology.org/amigo/term/GO:0003713						F
protein N-terminus binding	Gene Ontology	GO:0047485	4	55	0.00122981	0.0395493	EXOC2|NCOA3|ATM|ERCC6	http://amigo.geneontology.org/amigo/term/GO:0047485						#N/A
dendrite development	Gene Ontology	GO:0016358	3	24	0.00123937	0.0395493	CRK|MAP1B|RELN	http://amigo.geneontology.org/amigo/term/GO:0016358						P
activation of JNKK activity	Gene Ontology	GO:0007256	2	5	0.0012737	0.0395493	RIPK1|ERCC6	http://amigo.geneontology.org/amigo/term/GO:0007256						#N/A
DNA demethylation	Gene Ontology	GO:0080111	2	5	0.0012737	0.0395493	TET1|TET2	http://amigo.geneontology.org/amigo/term/GO:0080111						P
negative regulation of small GTPase mediated signal transduction	Gene Ontology	GO:0051058	2	5	0.0012737	0.0395493	CGNL1|CD2AP	http://amigo.geneontology.org/amigo/term/GO:0051058						P
AP-2 adaptor complex binding	Gene Ontology	GO:0035612	2	5	0.0012737	0.0395493	AAK1|BMP2K	http://amigo.geneontology.org/amigo/term/GO:0035612						F
dendrite terminus	Gene Ontology	GO:0044292	2	5	0.0012737	0.0395493	IFT52|IFT57	http://amigo.geneontology.org/amigo/term/GO:0044292						C
cytosol	Gene Ontology	GO:0005829	30	2089	0.00127695	0.0395493	MDN1|DOCK1|RBMS3|ELF2|FNIP1|TANK|WWC2|CDK14|KLF6|MSX2|VAC14|THADA|MAP1B|ULK1|CASZ1|NCOA3|RUFY1|GPR63|BBX|PHF20|RIOK1|G2E3|WWTR1|DDX42|RAI14|CD2AP|STON2|PPIG|IPO7|KAT6A	http://amigo.geneontology.org/amigo/term/GO:0005829						C
SH3 domain binding	Gene Ontology	GO:0017124	4	56	0.0013096	0.0395493	RUFY1|CRK|QKI|CD2AP	http://amigo.geneontology.org/amigo/term/GO:0017124						F
protein-containing complex binding	Gene Ontology	GO:0044877	5	97	0.00131715	0.0395493	RIPK1|PGAM5|ULK1|ERCC6|ATM	http://amigo.geneontology.org/amigo/term/GO:0044877						F
cell-cell junction	Gene Ontology	GO:0005911	5	100	0.00149823	0.0406735	WTIP|PTPRK|FAT1|CADM3|CD2AP	http://amigo.geneontology.org/amigo/term/GO:0005911						C
receptor complex	Gene Ontology	GO:0043235	6	150	0.00154341	0.0406735	EPHA5|RIPK1|MET|OSMR|BMPR2|GPR63	http://amigo.geneontology.org/amigo/term/GO:0043235						C
cellular response to tumor necrosis factor	Gene Ontology	GO:0071356	4	59	0.00157056	0.0406735	RIPK1|CX3CL1|TANK|CRHBP	http://amigo.geneontology.org/amigo/term/GO:0071356						P
positive regulation of kinase activity	Gene Ontology	GO:0033674	4	59	0.00157056	0.0406735	ITSN1|MET|EPHA5|VAC14	http://amigo.geneontology.org/amigo/term/GO:0033674						P
basement membrane	Gene Ontology	GO:0005604	4	60	0.00166503	0.0406735	DLG1|LAMA3|TINAG|RELL2	http://amigo.geneontology.org/amigo/term/GO:0005604						C
regulation of clathrin-dependent endocytosis	Gene Ontology	GO:2000369	2	6	0.00168943	0.0406735	AAK1|BMP2K	http://amigo.geneontology.org/amigo/term/GO:2000369						P
receptor localization to synapse	Gene Ontology	GO:0097120	2	6	0.00168943	0.0406735	DLG1|RELN	http://amigo.geneontology.org/amigo/term/GO:0097120						P
positive regulation of protein tyrosine kinase activity	Gene Ontology	GO:0061098	3	27	0.00169059	0.0406735	PDGFB|RELN|ERCC6	http://amigo.geneontology.org/amigo/term/GO:0061098						P
SH2 domain binding	Gene Ontology	GO:0042169	3	27	0.00169059	0.0406735	RUFY1|CRK|CTR9	http://amigo.geneontology.org/amigo/term/GO:0042169						F
negative regulation of transcription, DNA-templated	Gene Ontology	GO:0045892	7	209	0.00171107	0.0406735	PAX9|RSF1|SKIL|SCMH1|KAT6A|PTPRK|FOXN3	http://amigo.geneontology.org/amigo/term/GO:0045892						P
guanyl-nucleotide exchange factor activity	Gene Ontology	GO:0005085	4	61	0.00176338	0.0410615	ITSN1|FNIP1|DOCK9|DOCK1	http://amigo.geneontology.org/amigo/term/GO:0005085						F
nucleosome assembly	Gene Ontology	GO:0006334	3	28	0.0018609	0.04174	SART3|KAT6A|RSF1	http://amigo.geneontology.org/amigo/term/GO:0006334						P
small GTPase mediated signal transduction	Gene Ontology	GO:0007264	4	62	0.00186568	0.04174	ITSN1|RUFY1|DOCK9|DOCK1	http://amigo.geneontology.org/amigo/term/GO:0007264						P
negative regulation of nucleic acid-templated transcription	Gene Ontology	GO:1903507	3	29	0.00204154	0.0432231	BEND6|WTIP|CDYL2	http://amigo.geneontology.org/amigo/term/GO:1903507						#N/A
oxidative demethylation	Gene Ontology	GO:0070989	2	7	0.00216083	0.0432231	TET1|TET2	http://amigo.geneontology.org/amigo/term/GO:0070989						P
establishment of centrosome localization	Gene Ontology	GO:0051660	2	7	0.00216083	0.0432231	DLG1|PARD3	http://amigo.geneontology.org/amigo/term/GO:0051660						P
nuclear pore organization	Gene Ontology	GO:0006999	2	7	0.00216083	0.0432231	TPR|NUP54	http://amigo.geneontology.org/amigo/term/GO:0006999						P
regulation of NMDA receptor activity	Gene Ontology	GO:2000310	2	7	0.00216083	0.0432231	RELN|CRHBP	http://amigo.geneontology.org/amigo/term/GO:2000310						#N/A
myeloid cell differentiation	Gene Ontology	GO:0030099	2	7	0.00216083	0.0432231	KAT6A|TET2	http://amigo.geneontology.org/amigo/term/GO:0030099						P
multicellular organism growth	Gene Ontology	GO:0035264	4	65	0.00219714	0.0432231	WWTR1|ATM|RBBP6|ERCC6	http://amigo.geneontology.org/amigo/term/GO:0035264						P
axon guidance	Gene Ontology	GO:0007411	5	112	0.00240954	0.0465981	ARX|TRIO|LAMA3|EPHA5|RELN	http://amigo.geneontology.org/amigo/term/GO:0007411						P
protein phosphorylation	Gene Ontology	GO:0006468	7	226	0.00261969	0.0486646	TRIO|RIOK1|SNRK|BMP2K|CDK14|AAK1|BMPR2	http://amigo.geneontology.org/amigo/term/GO:0006468						P
negative regulation of fat cell differentiation	Gene Ontology	GO:0045599	3	32	0.00264751	0.0486646	WWTR1|TRIO|MSX2	http://amigo.geneontology.org/amigo/term/GO:0045599						P
MOZ/MORF histone acetyltransferase complex	Gene Ontology	GO:0070776	2	8	0.002687	0.0486646	KAT6A|BRD1	http://amigo.geneontology.org/amigo/term/GO:0070776						C
necroptotic process	Gene Ontology	GO:0070266	2	8	0.002687	0.0486646	PGAM5|TRPM7	http://amigo.geneontology.org/amigo/term/GO:0070266						P
transcription coregulator activity	Gene Ontology	GO:0003712	4	70	0.00283626	0.0496426	MED21|MSX2|MED13|KDM3A	http://amigo.geneontology.org/amigo/term/GO:0003712						F
non-motile cilium assembly	Gene Ontology	GO:1905515	3	33	0.00287153	0.0496426	PIBF1|IFT52|IFT57	http://amigo.geneontology.org/amigo/term/GO:1905515						P
catalytic activity	Gene Ontology	GO:0003824	3	33	0.00287153	0.0496426	DIP2B|CDYL2|HHIP	http://amigo.geneontology.org/amigo/term/GO:0003824						F
negative regulation of epithelial cell proliferation	Gene Ontology	GO:0050680	3	34	0.00310687	0.0524657	DLG1|IFT52|IFT57	http://amigo.geneontology.org/amigo/term/GO:0050680						P
protein homodimerization activity	Gene Ontology	GO:0042803	10	438	0.00312679	0.0524657	TRIM9|PDGFB|WWTR1|NUDT5|RIPK1|SYT10|TPR|ABCB9|CADM3|SKIL	http://amigo.geneontology.org/amigo/term/GO:0042803						F
tau-protein kinase activity	Gene Ontology	GO:0050321	2	9	0.00326706	0.0540249	SNRK|MARK3	http://amigo.geneontology.org/amigo/term/GO:0050321						F
RNA splicing	Gene Ontology	GO:0008380	3	35	0.00335372	0.0543244	RP9|SART3|QKI	http://amigo.geneontology.org/amigo/term/GO:0008380						P
intracellular membrane-bounded organelle	Gene Ontology	GO:0043231	7	237	0.0033804	0.0543244	CNNM1|CLCN6|NKTR|STON2|PPIG|PTPRK|SNX25	http://amigo.geneontology.org/amigo/term/GO:0043231						C
filopodium	Gene Ontology	GO:0030175	3	37	0.00388263	0.0614178	FGD4|FAT1|MYO1B	http://amigo.geneontology.org/amigo/term/GO:0030175						C
cilium	Gene Ontology	GO:0005929	4	77	0.00392945	0.0614178	RAB10|KIF27|IFT52|IFT57	http://amigo.geneontology.org/amigo/term/GO:0005929						C
negative regulation of transforming growth factor beta receptor signaling pathway	Gene Ontology	GO:0030512	3	39	0.00445957	0.0679464	BAMBI|SKIL|SNX25	http://amigo.geneontology.org/amigo/term/GO:0030512						P
regulation of cell shape	Gene Ontology	GO:0008360	4	80	0.00447451	0.0679464	DLG1|CRK|BAMBI|PHIP	http://amigo.geneontology.org/amigo/term/GO:0008360						P
negative regulation of telomere maintenance via telomerase	Gene Ontology	GO:0032211	2	11	0.00458534	0.0679464	DCP2|PAPD5	http://amigo.geneontology.org/amigo/term/GO:0032211						P
cyclosporin A binding	Gene Ontology	GO:0016018	2	11	0.00458534	0.0679464	PPIG|NKTR	http://amigo.geneontology.org/amigo/term/GO:0016018						F
collagen binding	Gene Ontology	GO:0005518	3	40	0.00476645	0.068842	PDGFB|FST|RELL2	http://amigo.geneontology.org/amigo/term/GO:0005518						F
regulation of transcription by RNA polymerase II	Gene Ontology	GO:0006357	9	396	0.00511505	0.0729534	EPAS1|PCGF3|KDM3A|MED21|PTF1A|RFX6|MED13|PHIP|ELF2	http://amigo.geneontology.org/amigo/term/GO:0006357						P
enteric nervous system development	Gene Ontology	GO:0048484	2	12	0.00532184	0.0731592	ARX|EDNRB	http://amigo.geneontology.org/amigo/term/GO:0048484						P
epithelial tube branching involved in lung morphogenesis	Gene Ontology	GO:0060441	2	12	0.00532184	0.0731592	DLG5|HHIP	http://amigo.geneontology.org/amigo/term/GO:0060441						P
histone H3-K4 trimethylation	Gene Ontology	GO:0080182	2	12	0.00532184	0.0731592	CTR9|TET2	http://amigo.geneontology.org/amigo/term/GO:0080182						#N/A
RNA polymerase II transcription regulatory region sequence-specific DNA binding	Gene Ontology	GO:0000977	6	197	0.0056605	0.0766861	MGA|ARX|PTF1A|OSR2|MSX2|PAX9	http://amigo.geneontology.org/amigo/term/GO:0000977						F
peptidyl-tyrosine phosphorylation	Gene Ontology	GO:0018108	4	86	0.00571281	0.0766861	MET|PDGFB|EPHA5|RELN	http://amigo.geneontology.org/amigo/term/GO:0018108						P
histone H4-K5 acetylation	Gene Ontology	GO:0043981	2	13	0.00610878	0.0783159	PHF20|JADE1	http://amigo.geneontology.org/amigo/term/GO:0043981						P
histone H4-K8 acetylation	Gene Ontology	GO:0043982	2	13	0.00610878	0.0783159	PHF20|JADE1	http://amigo.geneontology.org/amigo/term/GO:0043982						P
regulated exocytosis	Gene Ontology	GO:0045055	2	13	0.00610878	0.0783159	RAB10|CRHBP	http://amigo.geneontology.org/amigo/term/GO:0045055						P
chondrocyte development	Gene Ontology	GO:0002063	2	13	0.00610878	0.0783159	MSX2|BMPR2	http://amigo.geneontology.org/amigo/term/GO:0002063						P
positive regulation of microtubule polymerization	Gene Ontology	GO:0031116	2	14	0.00694532	0.0852109	MET|CLIP1	http://amigo.geneontology.org/amigo/term/GO:0031116						P
endothelial cell proliferation	Gene Ontology	GO:0001935	2	14	0.00694532	0.0852109	DLG1|BMPR2	http://amigo.geneontology.org/amigo/term/GO:0001935						P
hippo signaling	Gene Ontology	GO:0035329	2	14	0.00694532	0.0852109	WWTR1|AMOT	http://amigo.geneontology.org/amigo/term/GO:0035329						P
negative regulation of TORC1 signaling	Gene Ontology	GO:1904262	2	15	0.00783065	0.0930705	FNIP1|ATM	http://amigo.geneontology.org/amigo/term/GO:1904262						P
embryo development	Gene Ontology	GO:0009790	2	15	0.00783065	0.0930705	DLG1|OSR2	http://amigo.geneontology.org/amigo/term/GO:0009790						P
activation of JUN kinase activity	Gene Ontology	GO:0007257	2	15	0.00783065	0.0930705	RIPK1|ERCC6	http://amigo.geneontology.org/amigo/term/GO:0007257						#N/A
cell migration	Gene Ontology	GO:0016477	5	151	0.00811763	0.0954868	MET|BAMBI|DOCK1|PTPRK|LAMA3	http://amigo.geneontology.org/amigo/term/GO:0016477						P
vesicle-mediated transport	Gene Ontology	GO:0016192	4	97	0.00853812	0.0990064	EXOC2|RAB10|SYT10|STON2	http://amigo.geneontology.org/amigo/term/GO:0016192						P
mitotic spindle assembly checkpoint	Gene Ontology	GO:0007094	2	16	0.00876394	0.0990064	ATM|TPR	http://amigo.geneontology.org/amigo/term/GO:0007094						P
mitotic G2 DNA damage checkpoint	Gene Ontology	GO:0007095	2	16	0.00876394	0.0990064	TAOK1|FOXN3	http://amigo.geneontology.org/amigo/term/GO:0007095						P
negative regulation of extrinsic apoptotic signaling pathway in absence of ligand	Gene Ontology	GO:2001240	2	16	0.00876394	0.0990064	RIPK1|EYA4	http://amigo.geneontology.org/amigo/term/GO:2001240						P
ciliary basal body	Gene Ontology	GO:0036064	4	99	0.00913416	0.100165	IFT52|DLG5|JADE1|IFT57	http://amigo.geneontology.org/amigo/term/GO:0036064						C
DNA-binding transcription factor activity, RNA polymerase II-specific	Gene Ontology	GO:0000981	7	289	0.00945023	0.100165	EPAS1|ARX|PTF1A|KLF6|SKIL|MSX2|ELF2	http://amigo.geneontology.org/amigo/term/GO:0000981						F
molecular adaptor activity	Gene Ontology	GO:0060090	3	52	0.00945619	0.100165	DLG1|WWC2|ITSN1	http://amigo.geneontology.org/amigo/term/GO:0060090						F
transforming growth factor beta receptor signaling pathway	Gene Ontology	GO:0007179	3	52	0.00945619	0.100165	BAMBI|PTPRK|SKIL	http://amigo.geneontology.org/amigo/term/GO:0007179						P
positive regulation of neuroblast proliferation	Gene Ontology	GO:0002052	2	17	0.00974438	0.100165	ASPM|FOXG1	http://amigo.geneontology.org/amigo/term/GO:0002052						P
Golgi to plasma membrane transport	Gene Ontology	GO:0006893	2	17	0.00974438	0.100165	EXOC2|RAB10	http://amigo.geneontology.org/amigo/term/GO:0006893						P
pancreas development	Gene Ontology	GO:0031016	2	17	0.00974438	0.100165	PTF1A|MET	http://amigo.geneontology.org/amigo/term/GO:0031016						P
intraciliary transport particle B	Gene Ontology	GO:0030992	2	17	0.00974438	0.100165	IFT52|IFT57	http://amigo.geneontology.org/amigo/term/GO:0030992						C
negative regulation of stress fiber assembly	Gene Ontology	GO:0051497	2	17	0.00974438	0.100165	MET|CGNL1	http://amigo.geneontology.org/amigo/term/GO:0051497						P
protein tyrosine kinase binding	Gene Ontology	GO:1990782	2	17	0.00974438	0.100165	CRK|BMPR2	http://amigo.geneontology.org/amigo/term/GO:1990782						F
hematopoietic progenitor cell differentiation	Gene Ontology	GO:0002244	3	53	0.00993422	0.101205	DOCK1|FST|STON2	http://amigo.geneontology.org/amigo/term/GO:0002244						P
microtubule binding	Gene Ontology	GO:0008017	5	162	0.0106982	0.104152	MAP1B|SNPH|CLIP1|KIF27|KIFC3	http://amigo.geneontology.org/amigo/term/GO:0008017						F
lamellipodium	Gene Ontology	GO:0030027	4	104	0.0107411	0.104152	ITSN1|FGD4|FAT1|AMOT	http://amigo.geneontology.org/amigo/term/GO:0030027						C
exocyst	Gene Ontology	GO:0000145	2	18	0.0107712	0.104152	EXOC2|RAB10	http://amigo.geneontology.org/amigo/term/GO:0000145						C
structural constituent of nuclear pore	Gene Ontology	GO:0017056	2	18	0.0107712	0.104152	TPR|NUP54	http://amigo.geneontology.org/amigo/term/GO:0017056						F
blood vessel remodeling	Gene Ontology	GO:0001974	2	18	0.0107712	0.104152	EPAS1|BMPR2	http://amigo.geneontology.org/amigo/term/GO:0001974						P
nucleoplasm	Gene Ontology	GO:0005654	21	1526	0.0110521	0.104756	MDN1|DCP2|PCGF3|SNW1|CASZ1|NCOA3|DOT1L|AMOT|ATM|RAI14|RSF1|KLF6|BBX|BMPR2|CDK14|RNPC3|SART3|IPO7|KDM3A|CENPQ|GPR63	http://amigo.geneontology.org/amigo/term/GO:0005654						C
chromatin binding	Gene Ontology	GO:0003682	7	300	0.0113868	0.104756	ARX|PTF1A|ASXL2|ERCC6|TPR|SCMH1|SKIL	http://amigo.geneontology.org/amigo/term/GO:0003682						F
bicellular tight junction	Gene Ontology	GO:0005923	3	56	0.0114516	0.104756	DLG1|PARD3|AMOT	http://amigo.geneontology.org/amigo/term/GO:0005923						C
chromatin remodeling	Gene Ontology	GO:0006338	3	56	0.0114516	0.104756	NUDT5|RSF1|SCMH1	http://amigo.geneontology.org/amigo/term/GO:0006338						P
mRNA processing	Gene Ontology	GO:0006397	3	56	0.0114516	0.104756	THOC2|QKI|RBBP6	http://amigo.geneontology.org/amigo/term/GO:0006397						P
transcription regulator complex	Gene Ontology	GO:0005667	5	165	0.0114891	0.104756	WWTR1|PTF1A|WTIP|SKIL|EPAS1	http://amigo.geneontology.org/amigo/term/GO:0005667						C
intraciliary transport	Gene Ontology	GO:0042073	2	19	0.0118436	0.104756	IFT52|IFT57	http://amigo.geneontology.org/amigo/term/GO:0042073						P
MLL1 complex	Gene Ontology	GO:0071339	2	19	0.0118436	0.104756	MGA|PHF20	http://amigo.geneontology.org/amigo/term/GO:0071339						C
outflow tract septum morphogenesis	Gene Ontology	GO:0003148	2	19	0.0118436	0.104756	MSX2|BMPR2	http://amigo.geneontology.org/amigo/term/GO:0003148						P
regulation of endocytosis	Gene Ontology	GO:0030100	2	19	0.0118436	0.104756	RUFY1|STON2	http://amigo.geneontology.org/amigo/term/GO:0030100						P
negative regulation of G1/S transition of mitotic cell cycle	Gene Ontology	GO:2000134	2	20	0.0129608	0.11119	RIPK1|JADE1	http://amigo.geneontology.org/amigo/term/GO:2000134						P
monocyte chemotaxis	Gene Ontology	GO:0002548	2	20	0.0129608	0.11119	CX3CL1|PDGFB	http://amigo.geneontology.org/amigo/term/GO:0002548						P
microtubule bundle formation	Gene Ontology	GO:0001578	2	20	0.0129608	0.11119	MAP1B|CLIP1	http://amigo.geneontology.org/amigo/term/GO:0001578						P
Ran GTPase binding	Gene Ontology	GO:0008536	2	20	0.0129608	0.11119	IPO7|TNPO1	http://amigo.geneontology.org/amigo/term/GO:0008536						#N/A
protein-containing complex	Gene Ontology	GO:0032991	6	240	0.0137872	0.117397	NCOA3|TANK|RBBP6|CRK|DOT1L|EXOG	http://amigo.geneontology.org/amigo/term/GO:0032991						C
response to toxic substance	Gene Ontology	GO:0009636	2	21	0.014122	0.119357	DDC|ERCC6	http://amigo.geneontology.org/amigo/term/GO:0009636						P
protein ubiquitination	Gene Ontology	GO:0016567	6	244	0.0148197	0.124333	TRIM9|G2E3|WWTR1|LNX1|RBBP6|HERC1	http://amigo.geneontology.org/amigo/term/GO:0016567						P
sequence-specific DNA binding	Gene Ontology	GO:0043565	5	177	0.0150501	0.125344	ASPM|FOXG1|ELF2|SKIL|FOXN3	http://amigo.geneontology.org/amigo/term/GO:0043565						F
DNA-binding transcription activator activity, RNA polymerase II-specific	Gene Ontology	GO:0001228	7	319	0.0153857	0.127211	EPAS1|MGA|PTF1A|RFX6|OSR2|KLF6|PAX9	http://amigo.geneontology.org/amigo/term/GO:0001228						F
plasma membrane	Gene Ontology	GO:0005886	21	1580	0.0157305	0.129126	CNNM1|CHIC2|MAP1B|AMOT|SUSD2|SYT10|ITSN1|EPHA5|MARK3|MYO1B|CDK14|CD2AP|BAMBI|BMPR2|GPR63|CRK|RAB10|RNF34|TRPM7|JADE1|RELN	http://amigo.geneontology.org/amigo/term/GO:0005886						C
establishment of cell polarity	Gene Ontology	GO:0030010	2	23	0.0165734	0.133171	CRK|PARD3	http://amigo.geneontology.org/amigo/term/GO:0030010						P
ovarian follicle development	Gene Ontology	GO:0001541	2	23	0.0165734	0.133171	ATM|MSH4	http://amigo.geneontology.org/amigo/term/GO:0001541						P
positive regulation of TOR signaling	Gene Ontology	GO:0032008	2	23	0.0165734	0.133171	FNIP1|RELN	http://amigo.geneontology.org/amigo/term/GO:0032008						P
mRNA export from nucleus	Gene Ontology	GO:0006406	2	24	0.0178622	0.141502	THOC2|TPR	http://amigo.geneontology.org/amigo/term/GO:0006406						P
photoreceptor connecting cilium	Gene Ontology	GO:0032391	2	24	0.0178622	0.141502	IFT52|IFT57	http://amigo.geneontology.org/amigo/term/GO:0032391						C
animal organ morphogenesis	Gene Ontology	GO:0009887	3	67	0.0181063	0.141502	LAMA3|ASXL2|PAX9	http://amigo.geneontology.org/amigo/term/GO:0009887						P
cell-cell adhesion	Gene Ontology	GO:0098609	3	67	0.0181063	0.141502	DLG1|FAT1|LAMA3	http://amigo.geneontology.org/amigo/term/GO:0098609						P
transcription corepressor activity	Gene Ontology	GO:0003714	4	124	0.0189485	0.145021	BEND6|WWTR1|WTIP|CDYL2	http://amigo.geneontology.org/amigo/term/GO:0003714						F
histone H3 acetylation	Gene Ontology	GO:0043966	2	25	0.0191921	0.145021	KAT6A|JADE1	http://amigo.geneontology.org/amigo/term/GO:0043966						P
tissue development	Gene Ontology	GO:0009888	2	25	0.0191921	0.145021	PTF1A|LAMA3	http://amigo.geneontology.org/amigo/term/GO:0009888						P
negative regulation of T cell proliferation	Gene Ontology	GO:0042130	2	25	0.0191921	0.145021	DLG1|DLG5	http://amigo.geneontology.org/amigo/term/GO:0042130						P
Rho guanyl-nucleotide exchange factor activity	Gene Ontology	GO:0005089	2	25	0.0191921	0.145021	FGD4|TRIO	http://amigo.geneontology.org/amigo/term/GO:0005089						#N/A
cilium assembly	Gene Ontology	GO:0060271	4	127	0.0204386	0.149436	WWTR1|KIF27|IFT52|TEKT5	http://amigo.geneontology.org/amigo/term/GO:0060271						P
histone acetyltransferase activity	Gene Ontology	GO:0004402	2	26	0.0205622	0.149436	NCOA3|KAT6A	http://amigo.geneontology.org/amigo/term/GO:0004402						F
positive regulation of BMP signaling pathway	Gene Ontology	GO:0030513	2	26	0.0205622	0.149436	MSX2|BMPR2	http://amigo.geneontology.org/amigo/term/GO:0030513						P
DNA-dependent ATPase activity	Gene Ontology	GO:0008094	2	26	0.0205622	0.149436	MSH4|ERCC6	http://amigo.geneontology.org/amigo/term/GO:0008094						F
chromosome, telomeric region	Gene Ontology	GO:0000781	2	26	0.0205622	0.149436	DOT1L|ATM	http://amigo.geneontology.org/amigo/term/GO:0000781						C
embryonic forelimb morphogenesis	Gene Ontology	GO:0035115	2	26	0.0205622	0.149436	MSX2|OSR2	http://amigo.geneontology.org/amigo/term/GO:0035115						P
neuron projection	Gene Ontology	GO:0043005	5	193	0.0208529	0.150589	DLG1|RGS17|EPHA5|RELN|STON2	http://amigo.geneontology.org/amigo/term/GO:0043005						C
microtubule	Gene Ontology	GO:0005874	4	129	0.0214709	0.154077	DLG1|MAP1B|KIF27|KIFC3	http://amigo.geneontology.org/amigo/term/GO:0005874						C
ephrin receptor signaling pathway	Gene Ontology	GO:0048013	2	27	0.021972	0.156688	CRK|EPHA5	http://amigo.geneontology.org/amigo/term/GO:0048013						P
positive regulation of epithelial to mesenchymal transition	Gene Ontology	GO:0010718	2	28	0.0234206	0.163945	WWTR1|BAMBI	http://amigo.geneontology.org/amigo/term/GO:0010718						P
embryonic hindlimb morphogenesis	Gene Ontology	GO:0035116	2	28	0.0234206	0.163945	MSX2|OSR2	http://amigo.geneontology.org/amigo/term/GO:0035116						P
neuron migration	Gene Ontology	GO:0001764	3	75	0.0240417	0.167266	ASPM|RELN|CRK	http://amigo.geneontology.org/amigo/term/GO:0001764						P
positive regulation of Notch signaling pathway	Gene Ontology	GO:0045747	2	29	0.0249075	0.170177	AAK1|BMP2K	http://amigo.geneontology.org/amigo/term/GO:0045747						P
positive chemotaxis	Gene Ontology	GO:0050918	2	29	0.0249075	0.170177	MET|PDGFB	http://amigo.geneontology.org/amigo/term/GO:0050918						P
intrinsic apoptotic signaling pathway in response to DNA damage	Gene Ontology	GO:0008630	2	29	0.0249075	0.170177	ATM|ERCC6	http://amigo.geneontology.org/amigo/term/GO:0008630						P
RNA helicase activity	Gene Ontology	GO:0003724	2	30	0.0264319	0.177908	DDX42|DHX29	http://amigo.geneontology.org/amigo/term/GO:0003724						F
positive regulation of bone mineralization	Gene Ontology	GO:0030501	2	30	0.0264319	0.177908	BMPR2|OSR2	http://amigo.geneontology.org/amigo/term/GO:0030501						P
anterior/posterior pattern specification	Gene Ontology	GO:0009952	3	78	0.0265068	0.177908	MSX2|BMPR2|SCMH1	http://amigo.geneontology.org/amigo/term/GO:0009952						P
zinc ion binding	Gene Ontology	GO:0008270	9	527	0.0273043	0.182188	FGD4|TET1|ZFR|TET2|RBBP6|TRIM9|CLIP1|KAT6A|HHIP	http://amigo.geneontology.org/amigo/term/GO:0008270						F
limb development	Gene Ontology	GO:0060173	2	31	0.0279932	0.184625	BMPR2|OSR2	http://amigo.geneontology.org/amigo/term/GO:0060173						P
nucleolus	Gene Ontology	GO:0005730	8	446	0.0285199	0.186583	MDN1|G2E3|ATM|ERCC6|REV3L|STON2|PAPD5|KAT6A	http://amigo.geneontology.org/amigo/term/GO:0005730						C
kinesin complex	Gene Ontology	GO:0005871	2	32	0.0295906	0.186583	KIF27|KIFC3	http://amigo.geneontology.org/amigo/term/GO:0005871						C
negative regulation of I-kappaB kinase/NF-kappaB signaling	Gene Ontology	GO:0043124	2	32	0.0295906	0.186583	RIPK1|TANK	http://amigo.geneontology.org/amigo/term/GO:0043124						P
protein dephosphorylation	Gene Ontology	GO:0006470	3	82	0.0299962	0.186583	NCEH1|PGAM5|PTPRK	http://amigo.geneontology.org/amigo/term/GO:0006470						P
protein peptidyl-prolyl isomerization	Gene Ontology	GO:0000413	2	33	0.0312235	0.186583	PPIG|NKTR	http://amigo.geneontology.org/amigo/term/GO:0000413						P
peptidyl-prolyl cis-trans isomerase activity	Gene Ontology	GO:0003755	2	33	0.0312235	0.186583	PPIG|NKTR	http://amigo.geneontology.org/amigo/term/GO:0003755						F
DNA-binding transcription factor activity	Gene Ontology	GO:0003700	5	216	0.031487	0.186583	FOXG1|KDM3A|PAX9|RFX6|FOXN3	http://amigo.geneontology.org/amigo/term/GO:0003700						F
positive regulation of cell population proliferation	Gene Ontology	GO:0008284	5	217	0.0320138	0.186583	DLG1|WWTR1|BAMBI|DOT1L|PDGFB	http://amigo.geneontology.org/amigo/term/GO:0008284						P
SMAD binding	Gene Ontology	GO:0046332	2	35	0.0345932	0.186583	IPO7|SKIL	http://amigo.geneontology.org/amigo/term/GO:0046332						F
mediator complex	Gene Ontology	GO:0016592	2	35	0.0345932	0.186583	MED21|MED13	http://amigo.geneontology.org/amigo/term/GO:0016592						C
cellular protein localization	Gene Ontology	GO:0034613	2	35	0.0345932	0.186583	ITSN1|AMOT	http://amigo.geneontology.org/amigo/term/GO:0034613						#N/A
mRNA splicing, via spliceosome	Gene Ontology	GO:0000398	3	87	0.0346813	0.186583	SART3|SNW1|RNPC3	http://amigo.geneontology.org/amigo/term/GO:0000398						P
fibrillar center	Gene Ontology	GO:0001650	3	87	0.0346813	0.186583	KLF6|RAI14|CD2AP	http://amigo.geneontology.org/amigo/term/GO:0001650						C
positive regulation of transcription, DNA-templated	Gene Ontology	GO:0045893	5	222	0.0347303	0.186583	BAMBI|ELF2|CASZ1|RSF1|ING1	http://amigo.geneontology.org/amigo/term/GO:0045893						P
cellular response to interleukin-1	Gene Ontology	GO:0071347	2	36	0.0363287	0.186583	CX3CL1|TANK	http://amigo.geneontology.org/amigo/term/GO:0071347						P
ubiquitin-protein transferase activity	Gene Ontology	GO:0004842	3	89	0.0366552	0.186583	HERC1|G2E3|LNX1	http://amigo.geneontology.org/amigo/term/GO:0004842						F
tubulin binding	Gene Ontology	GO:0015631	2	37	0.0380972	0.186583	MAP1B|TPR	http://amigo.geneontology.org/amigo/term/GO:0015631						F
positive regulation of endothelial cell proliferation	Gene Ontology	GO:0001938	2	37	0.0380972	0.186583	PDGFB|BMPR2	http://amigo.geneontology.org/amigo/term/GO:0001938						P
perinuclear region of cytoplasm	Gene Ontology	GO:0048471	6	307	0.0387259	0.186583	DLG1|PYGB|MYO1B|FAT1|RAB10|TAOK1	http://amigo.geneontology.org/amigo/term/GO:0048471						C
myosin complex	Gene Ontology	GO:0016459	2	38	0.039898	0.186583	CGNL1|MYO1B	http://amigo.geneontology.org/amigo/term/GO:0016459						C
endocytic vesicle	Gene Ontology	GO:0030139	2	38	0.039898	0.186583	ITSN1|AMOT	http://amigo.geneontology.org/amigo/term/GO:0030139						C
cell cycle arrest	Gene Ontology	GO:0007050	2	39	0.0417304	0.186583	ATM|SKIL	http://amigo.geneontology.org/amigo/term/GO:0007050						#N/A
regulation of GTPase activity	Gene Ontology	GO:0043087	2	39	0.0417304	0.186583	CRK|EPHA5	http://amigo.geneontology.org/amigo/term/GO:0043087						P
endosomal transport	Gene Ontology	GO:0016197	2	39	0.0417304	0.186583	ITSN1|RAB10	http://amigo.geneontology.org/amigo/term/GO:0016197						P
anatomical structure development	Gene Ontology	GO:0048856	2	39	0.0417304	0.186583	EYA4|FST	http://amigo.geneontology.org/amigo/term/GO:0048856						P
protein autophosphorylation	Gene Ontology	GO:0046777	3	95	0.0429149	0.186583	ULK2|TRPM7|ULK1	http://amigo.geneontology.org/amigo/term/GO:0046777						P
methylated histone binding	Gene Ontology	GO:0035064	2	40	0.043594	0.186583	CDYL2|ING1	http://amigo.geneontology.org/amigo/term/GO:0035064						F
negative regulation of canonical Wnt signaling pathway	Gene Ontology	GO:0090090	3	97	0.0451128	0.186583	WWTR1|JADE1|RBMS3	http://amigo.geneontology.org/amigo/term/GO:0090090						P
photoreceptor outer segment	Gene Ontology	GO:0001750	2	41	0.045488	0.186583	MAP1B|PTPRK	http://amigo.geneontology.org/amigo/term/GO:0001750						C
protein serine/threonine phosphatase activity	Gene Ontology	GO:0004722	2	41	0.045488	0.186583	PGAM5|PPTC7	http://amigo.geneontology.org/amigo/term/GO:0004722						F
embryonic digit morphogenesis	Gene Ontology	GO:0042733	2	41	0.045488	0.186583	IFT52|OSR2	http://amigo.geneontology.org/amigo/term/GO:0042733						P
heart looping	Gene Ontology	GO:0001947	2	41	0.045488	0.186583	IFT52|IFT57	http://amigo.geneontology.org/amigo/term/GO:0001947						P
regulation of actin cytoskeleton organization	Gene Ontology	GO:0032956	2	41	0.045488	0.186583	CRK|EPHA5	http://amigo.geneontology.org/amigo/term/GO:0032956						P
negative regulation of BMP signaling pathway	Gene Ontology	GO:0030514	2	41	0.045488	0.186583	SKIL|NOG2	http://amigo.geneontology.org/amigo/term/GO:0030514						P
ionotropic glutamate receptor complex	Gene Ontology	GO:0008328	1	5	0.0465422	0.186583	DLG1	http://amigo.geneontology.org/amigo/term/GO:0008328						#N/A
negative regulation of collateral sprouting	Gene Ontology	GO:0048671	1	5	0.0465422	0.186583	ULK2	http://amigo.geneontology.org/amigo/term/GO:0048671						P
leading edge membrane	Gene Ontology	GO:0031256	1	5	0.0465422	0.186583	PTPRK	http://amigo.geneontology.org/amigo/term/GO:0031256						C
MHC class I protein binding	Gene Ontology	GO:0042288	1	5	0.0465422	0.186583	ABCB9	http://amigo.geneontology.org/amigo/term/GO:0042288						F
bone trabecula formation	Gene Ontology	GO:0060346	1	5	0.0465422	0.186583	MSX2	http://amigo.geneontology.org/amigo/term/GO:0060346						P
female gamete generation	Gene Ontology	GO:0007292	1	5	0.0465422	0.186583	MSH4	http://amigo.geneontology.org/amigo/term/GO:0007292						#N/A
negative regulation of vascular associated smooth muscle cell differentiation	Gene Ontology	GO:1905064	1	5	0.0465422	0.186583	PDGFB	http://amigo.geneontology.org/amigo/term/GO:1905064						P
chordate embryonic development	Gene Ontology	GO:0043009	1	5	0.0465422	0.186583	OSR2	http://amigo.geneontology.org/amigo/term/GO:0043009						P
interleukin-18-mediated signaling pathway	Gene Ontology	GO:0035655	1	5	0.0465422	0.186583	PDGFB	http://amigo.geneontology.org/amigo/term/GO:0035655						P
ADP-ribose diphosphatase activity	Gene Ontology	GO:0047631	1	5	0.0465422	0.186583	NUDT5	http://amigo.geneontology.org/amigo/term/GO:0047631						F
histone acetyltransferase activity (H3-K23 specific)	Gene Ontology	GO:0043994	1	5	0.0465422	0.186583	BRD1	http://amigo.geneontology.org/amigo/term/GO:0043994						F
m7G(5')pppN diphosphatase activity	Gene Ontology	GO:0050072	1	5	0.0465422	0.186583	DCP2	http://amigo.geneontology.org/amigo/term/GO:0050072						#N/A
MHC class I peptide loading complex	Gene Ontology	GO:0042824	1	5	0.0465422	0.186583	ABCB9	http://amigo.geneontology.org/amigo/term/GO:0042824						C
activation of Janus kinase activity	Gene Ontology	GO:0042976	1	5	0.0465422	0.186583	PIBF1	http://amigo.geneontology.org/amigo/term/GO:0042976						P
positive regulation of tumor necrosis factor-mediated signaling pathway	Gene Ontology	GO:1903265	1	5	0.0465422	0.186583	RIPK1	http://amigo.geneontology.org/amigo/term/GO:1903265						P
U6 snRNA binding	Gene Ontology	GO:0017070	1	5	0.0465422	0.186583	SART3	http://amigo.geneontology.org/amigo/term/GO:0017070						F
zonula adherens	Gene Ontology	GO:0005915	1	5	0.0465422	0.186583	KIFC3	http://amigo.geneontology.org/amigo/term/GO:0005915						C
retina vasculature development in camera-type eye	Gene Ontology	GO:0061298	1	5	0.0465422	0.186583	BMPR2	http://amigo.geneontology.org/amigo/term/GO:0061298						#N/A
DNA repair complex	Gene Ontology	GO:1990391	1	5	0.0465422	0.186583	ATM	http://amigo.geneontology.org/amigo/term/GO:1990391						C
heart process	Gene Ontology	GO:0003015	1	5	0.0465422	0.186583	WWTR1	http://amigo.geneontology.org/amigo/term/GO:0003015						P
kinase activator activity	Gene Ontology	GO:0019209	1	5	0.0465422	0.186583	ITSN1	http://amigo.geneontology.org/amigo/term/GO:0019209						F
cellular response to interferon-alpha	Gene Ontology	GO:0035457	1	5	0.0465422	0.186583	TPR	http://amigo.geneontology.org/amigo/term/GO:0035457						P
meiotic telomere clustering	Gene Ontology	GO:0045141	1	5	0.0465422	0.186583	ATM	http://amigo.geneontology.org/amigo/term/GO:0045141						P
cellular response to follicle-stimulating hormone stimulus	Gene Ontology	GO:0071372	1	5	0.0465422	0.186583	EPHA5	http://amigo.geneontology.org/amigo/term/GO:0071372						P
endochondral bone growth	Gene Ontology	GO:0003416	1	5	0.0465422	0.186583	MSX2	http://amigo.geneontology.org/amigo/term/GO:0003416						P
neuron fate determination	Gene Ontology	GO:0048664	1	5	0.0465422	0.186583	FOXG1	http://amigo.geneontology.org/amigo/term/GO:0048664						P
necroptotic signaling pathway	Gene Ontology	GO:0097527	1	5	0.0465422	0.186583	RIPK1	http://amigo.geneontology.org/amigo/term/GO:0097527						P
histone H3-K23 acetylation	Gene Ontology	GO:0043972	1	5	0.0465422	0.186583	BRD1	http://amigo.geneontology.org/amigo/term/GO:0043972						#N/A
regulation of smooth muscle contraction	Gene Ontology	GO:0006940	1	5	0.0465422	0.186583	NMU	http://amigo.geneontology.org/amigo/term/GO:0006940						P
craniofacial suture morphogenesis	Gene Ontology	GO:0097094	1	5	0.0465422	0.186583	FOXN3	http://amigo.geneontology.org/amigo/term/GO:0097094						P
antigen processing and presentation of endogenous peptide antigen via MHC class I	Gene Ontology	GO:0019885	1	5	0.0465422	0.186583	ABCB9	http://amigo.geneontology.org/amigo/term/GO:0019885						P
negative regulation of endoplasmic reticulum calcium ion concentration	Gene Ontology	GO:0032471	1	5	0.0465422	0.186583	THADA	http://amigo.geneontology.org/amigo/term/GO:0032471						#N/A
regulation of feeding behavior	Gene Ontology	GO:0060259	1	5	0.0465422	0.186583	NMU	http://amigo.geneontology.org/amigo/term/GO:0060259						P
type B pancreatic cell differentiation	Gene Ontology	GO:0003309	1	5	0.0465422	0.186583	RFX6	http://amigo.geneontology.org/amigo/term/GO:0003309						P
cerebral cortex GABAergic interneuron migration	Gene Ontology	GO:0021853	1	5	0.0465422	0.186583	ARX	http://amigo.geneontology.org/amigo/term/GO:0021853						P
platelet-derived growth factor receptor binding	Gene Ontology	GO:0005161	1	5	0.0465422	0.186583	PDGFB	http://amigo.geneontology.org/amigo/term/GO:0005161						F
Golgi-associated vesicle	Gene Ontology	GO:0005798	1	5	0.0465422	0.186583	CHIC2	http://amigo.geneontology.org/amigo/term/GO:0005798						C
CDP-choline pathway	Gene Ontology	GO:0006657	1	5	0.0465422	0.186583	CHKA	http://amigo.geneontology.org/amigo/term/GO:0006657						P
double-strand break repair via classical nonhomologous end joining	Gene Ontology	GO:0097680	1	5	0.0465422	0.186583	ERCC6	http://amigo.geneontology.org/amigo/term/GO:0097680						#N/A
pharyngeal arch artery morphogenesis	Gene Ontology	GO:0061626	1	5	0.0465422	0.186583	BMPR2	http://amigo.geneontology.org/amigo/term/GO:0061626						P
regulation of cellular response to stress	Gene Ontology	GO:0080135	1	5	0.0465422	0.186583	CRHBP	http://amigo.geneontology.org/amigo/term/GO:0080135						P
activation of protein kinase activity	Gene Ontology	GO:0032147	2	42	0.0474119	0.186583	DLG1|TAOK1	http://amigo.geneontology.org/amigo/term/GO:0032147						P
stem cell population maintenance	Gene Ontology	GO:0019827	2	42	0.0474119	0.186583	MED21|CTR9	http://amigo.geneontology.org/amigo/term/GO:0019827						P
lipid metabolic process	Gene Ontology	GO:0006629	2	42	0.0474119	0.186583	CRK|PLIN1	http://amigo.geneontology.org/amigo/term/GO:0006629						P
cytoplasmic microtubule	Gene Ontology	GO:0005881	2	43	0.0493651	0.186583	CLIP1|SNPH	http://amigo.geneontology.org/amigo/term/GO:0005881						C
--------------------

## Sheet: phGC-over-downregulated DEGs
The KEGG pathway significantly ehriched in hGC between over and over-NC of the downregulated DEGs
Term	Database	ID	Input number	Background number	P-Value	Corrected P-Value	Input	Hyperlink
Focal adhesion	KEGG PATHWAY	gga04510	7	189	0.00139019	0.0589859	ACTN1|ACTB|ILK|MYLK|RHOA|FLNC|PAK1	http://www.genome.jp/kegg-bin/show_pathway?gga04510/gga:396445%09red/gga:395260%09red/gga:374018%09red/gga:396526%09red/gga:395442%09red/gga:373918%09red/gga:419083%09red
Metabolic pathways	KEGG PATHWAY	gga01100	22	1290	0.00162039	0.0589859	ALG8|COX5A|PRDX6|MGLL|GPAT2|G6PC3|MIF|ATP5J|ATP5H|PGAM1|ALDOC|IDH3B|PPT1|DNMT1|LTC4S|PIGH|ADA2|MGAT1|PIGT|NAGA|STT3A|GPX1	http://www.genome.jp/kegg-bin/show_pathway?gga01100/gga:419681%09red/gga:422115%09red/gga:419179%09red/gga:395492%09red/gga:418160%09red/gga:418477%09red/gga:112530444%09red/gga:396011%09red/gga:428969%09red/gga:428097%09red/gga:429062%09red/gga:396547%09red/gga:100857165%09red/gga:416024%09red/gga:100857115%09red/gga:423271%09red/gga:770619%09red/gga:100857237%09red/gga:769735%09red/gga:426550%0…
Protein processing in endoplasmic reticulum	KEGG PATHWAY	gga04141	6	153	0.00230693	0.0631422	PDIA3|PREB|LMAN1|LMAN2|STT3A|CANX	http://www.genome.jp/kegg-bin/show_pathway?gga04141/gga:416288%09red/gga:100859676%09red/gga:426849%09red/gga:100857165%09red/gga:100858986%09red/gga:373899%09red
Adherens junction	KEGG PATHWAY	gga04520	4	70	0.00352522	0.0759706	SMAD4|ACTN1|RHOA|ACTB	http://www.genome.jp/kegg-bin/show_pathway?gga04520/gga:373918%09red/gga:396526%09red/gga:395442%09red/gga:107055136%09red
Salmonella infection	KEGG PATHWAY	gga05132	4	70	0.00352522	0.0759706	ACTB|FLNC|ARPC5|FOS	http://www.genome.jp/kegg-bin/show_pathway?gga05132/gga:429075%09red/gga:396526%09red/gga:396512%09red/gga:395260%09red
Regulation of actin cytoskeleton	KEGG PATHWAY	gga04810	6	190	0.00639502	0.0965716	ACTN1|MYLK|ARPC5|PAK1|RHOA|ACTB	http://www.genome.jp/kegg-bin/show_pathway?gga04810/gga:429075%09red/gga:396445%09red/gga:396526%09red/gga:395442%09red/gga:373918%09red/gga:419083%09red
Wnt signaling pathway	KEGG PATHWAY	gga04310	5	141	0.00793269	0.102848	SMAD4|FZD9|RHOA|GPC4|WNT1	http://www.genome.jp/kegg-bin/show_pathway?gga04310/gga:373886%09red/gga:396160%09red/gga:395442%09red/gga:107055136%09red/gga:422234%09red
N-Glycan biosynthesis	KEGG PATHWAY	gga00510	3	49	0.00956019	0.113192	MGAT1|STT3A|ALG8	http://www.genome.jp/kegg-bin/show_pathway?gga00510/gga:428097%09red/gga:100857165%09red/gga:112530444%09red
Fanconi anemia pathway	KEGG PATHWAY	gga03460	3	50	0.0100721	0.114596	HES1|PALB2|RMI2	http://www.genome.jp/kegg-bin/show_pathway?gga03460/gga:416572%09red/gga:416628%09red/gga:769039%09red
Glycolysis / Gluconeogenesis	KEGG PATHWAY	gga00010	3	53	0.011702	0.123721	ALDOC|G6PC3|PGAM1	http://www.genome.jp/kegg-bin/show_pathway?gga00010/gga:428969%09red/gga:395492%09red/gga:100859356%09red
Endocytosis	KEGG PATHWAY	gga04144	6	228	0.0144728	0.138085	CAPZB|SNX12|RAB5C|ARF3|ARPC5|RHOA	http://www.genome.jp/kegg-bin/show_pathway?gga04144/gga:429075%09red/gga:428704%09red/gga:395197%09red/gga:107049507%09red/gga:395442%09red/gga:396418%09red
Lysosome	KEGG PATHWAY	gga04142	4	110	0.0157891	0.141309	TPP1|PPT1|LGMN|NAGA	http://www.genome.jp/kegg-bin/show_pathway?gga04142/gga:419681%09red/gga:396547%09red/gga:425576%09red/gga:423418%09red
Biosynthesis of amino acids	KEGG PATHWAY	gga01230	3	60	0.0160643	0.142157	ALDOC|IDH3B|PGAM1	http://www.genome.jp/kegg-bin/show_pathway?gga01230/gga:428969%09red/gga:426573%09red/gga:395492%09red
Glycosylphosphatidylinositol (GPI)-anchor biosynthesis	KEGG PATHWAY	gga00563	2	22	0.0171874	0.148558	PIGH|PIGT	http://www.genome.jp/kegg-bin/show_pathway?gga00563/gga:423271%09red/gga:419179%09red
Cardiac muscle contraction	KEGG PATHWAY	gga04260	3	66	0.0204365	0.165121	COX5A|TPM1|TPM2	http://www.genome.jp/kegg-bin/show_pathway?gga04260/gga:396366%09red/gga:769735%09red/gga:396430%09red
mTOR signaling pathway	KEGG PATHWAY	gga04150	4	140	0.0335554	0.20018	FZD9|RHOA|DDIT4|WNT1	http://www.genome.jp/kegg-bin/show_pathway?gga04150/gga:373886%09red/gga:396160%09red/gga:107053650%09red/gga:395442%09red
Proteasome	KEGG PATHWAY	gga03050	2	35	0.0386329	0.20018	PSMD1|PSMD3	http://www.genome.jp/kegg-bin/show_pathway?gga03050/gga:426133%09red/gga:424926%09red
TGF-beta signaling pathway	KEGG PATHWAY	gga04350	3	90	0.0437923	0.20018	SMAD4|RHOA|TGFB3	http://www.genome.jp/kegg-bin/show_pathway?gga04350/gga:396438%09red/gga:395442%09red/gga:107055136%09red
Tight junction	KEGG PATHWAY	gga04530	4	156	0.0464023	0.20018	MYH11|ACTN1|RHOA|ACTB	http://www.genome.jp/kegg-bin/show_pathway?gga04530/gga:373918%09red/gga:396526%09red/gga:395442%09red/gga:396211%09red
The GO term significantly ehriched in hGC between over and over-NC f the downregulated DEGs
Term	Database	ID	Input number	Background number	P-Value	Corrected P-Value	Input	Hyperlink
identical protein binding	Gene Ontology	GO:0042802	20	678	1.98103e-06	0.00136262	ANXA2|TPM2|CSK|ANXA6|PRDX6|ZP3|SDC2|PRDX3|ESYT1|PRDX1|MIF|TGFB3|PDIA3|TPM1|SRPX2|GLTP|BLMH|TOR2A|HTRA1|HSBP1	http://amigo.geneontology.org/amigo/term/GO:0042802							F
endoplasmic reticulum membrane	Gene Ontology	GO:0005789	12	257	3.18736e-06	0.00136262	LMF2|LMF1|ERAP1|SERP1|G6PC3|CLGN|EDA|LMAN1|ALG8|LMAN2|DISP3|CANX	http://amigo.geneontology.org/amigo/term/GO:0005789							C
cell surface	Gene Ontology	GO:0009986	12	264	4.1484e-06	0.00136262	LY6E|ANXA2|ZPLD1|PHB|WNT1|PDIA3|FZD9|C1QBP|MIF|GPC4|LMAN2|SDC2	http://amigo.geneontology.org/amigo/term/GO:0009986							C
lamellipodium	Gene Ontology	GO:0030027	8	104	4.88833e-06	0.00136262	CAPZB|ACTN1|ILK|ARPC5|MYLK|CIB1|ACTB|FSCN1	http://amigo.geneontology.org/amigo/term/GO:0030027							C
actin filament binding	Gene Ontology	GO:0051015	9	164	1.65673e-05	0.0032576	MYH11|ACTN1|ANXA6|CAPZB|TPM2|TPM1|ARPC5|COTL1|FSCN1	http://amigo.geneontology.org/amigo/term/GO:0051015							F
cell redox homeostasis	Gene Ontology	GO:0045454	5	34	1.82332e-05	0.0032576	GPX1|PRDX6|PRDX3|PRDX1|PDIA3	http://amigo.geneontology.org/amigo/term/GO:0045454							P
extracellular space	Gene Ontology	GO:0005615	19	731	2.04513e-05	0.0032576	INHA|TRIL|ANXA2|TIMP2|ZPLD1|METRN|PRDX6|ADA2|QSOX1|PDIA3|MIF|PPT1|TGFB3|ZP3|SRPX2|LMAN2|STC1|WNT1|FBLN5	http://amigo.geneontology.org/amigo/term/GO:0005615							C
stress fiber	Gene Ontology	GO:0001725	5	44	5.64107e-05	0.00786224	CSRP1|ACTN1|MYLK|FSCN1|TPM2	http://amigo.geneontology.org/amigo/term/GO:0001725							C
cytoplasm	Gene Ontology	GO:0005737	37	2299	0.000121171	0.0150118	MEA1|ERAP1|EFNB1|PRDX3|ILK|PRDX1|TPM2|NACA|HSBP1|DHX58|S1PR2|UHMK1|TPM1|PCBP4|ENSA|SRPX2|TES|CLIC6|ANXA2|CSK|ANXA6|ARPC5|MMACHC|NAGA|FSCN1|RACK1|MAF1|WNT1|MYLK|CCNI|BLMH|PHB|CSRP1|STC1|ACTB|CSRP2|PAK1	http://amigo.geneontology.org/amigo/term/GO:0005737							C
actin filament	Gene Ontology	GO:0005884	5	63	0.000271022	0.0271222	ACTB|COTL1|PAK1|TPM1|TPM2	http://amigo.geneontology.org/amigo/term/GO:0005884							C
lysosome	Gene Ontology	GO:0005764	7	142	0.000274051	0.0271222	DRAM1|LGMN|PRDX6|NAGA|KCNQ1|TPP1|PPT1	http://amigo.geneontology.org/amigo/term/GO:0005764							C
hydrogen peroxide catabolic process	Gene Ontology	GO:0042744	3	13	0.000302352	0.0271222	GPX1|PRDX3|PRDX1	http://amigo.geneontology.org/amigo/term/GO:0042744							P
Z disc	Gene Ontology	GO:0030018	5	66	0.000331694	0.0271222	CSRP1|CAPZB|ACTN1|CSRP2|SCN1A	http://amigo.geneontology.org/amigo/term/GO:0030018							C
structural constituent of muscle	Gene Ontology	GO:0008307	3	14	0.000364873	0.0271222	CSRP1|MYH11|CSRP2	http://amigo.geneontology.org/amigo/term/GO:0008307							F
glutathione peroxidase activity	Gene Ontology	GO:0004602	3	14	0.000364873	0.0271222	GPX1|LTC4S|PRDX6	http://amigo.geneontology.org/amigo/term/GO:0004602							F
cytosol	Gene Ontology	GO:0005829	33	2089	0.000414262	0.0288689	CAPZB|EFNB1|MOV10|PRDX6|PRDX3|ILK|PRDX1|MIF|SPRY3|COTL1|PGAM1|NIP7|DCTN3|IFIT5|RMI2|HSBP1|TPM2|C1QBP|PCBP4|RIDA|TES|ANXA2|FOS|GLTP|ABR|MMACHC|ALDOC|FSCN1|RACK1|PEX6|GPX1|AIFM1|PAK1	http://amigo.geneontology.org/amigo/term/GO:0005829							C
focal adhesion	Gene Ontology	GO:0005925	6	118	0.000642921	0.0399674	ACTN1|ANXA6|ILK|CSRP1|ACTB|TES	http://amigo.geneontology.org/amigo/term/GO:0005925							C
neuron differentiation	Gene Ontology	GO:0030182	5	77	0.000645213	0.0399674	LHX1|PIGT|ADNP2|WNT1|LHX6	http://amigo.geneontology.org/amigo/term/GO:0030182							P
sarcolemma	Gene Ontology	GO:0042383	4	48	0.000957275	0.0561769	CIB1|ACTN1|ANXA2|SNTA1	http://amigo.geneontology.org/amigo/term/GO:0042383							C
protein binding	Gene Ontology	GO:0005515	6	131	0.00108162	0.0589859	MYH11|ACTN1|PHB|TPM2|TPM1|PRDX1	http://amigo.geneontology.org/amigo/term/GO:0005515							F
cellular oxidant detoxification	Gene Ontology	GO:0098869	4	51	0.00118255	0.0589859	GPX1|LTC4S|PRDX3|PRDX6	http://amigo.geneontology.org/amigo/term/GO:0098869							P
membrane raft	Gene Ontology	GO:0045121	5	90	0.00125489	0.0589859	EFNB1|TPP1|ANXA2|PPT1|KCNQ1	http://amigo.geneontology.org/amigo/term/GO:0045121							C
positive regulation of trophoblast cell migration	Gene Ontology	GO:1901165	2	5	0.0014363	0.0589859	C1QBP|SYDE1	http://amigo.geneontology.org/amigo/term/GO:1901165							P
dense body	Gene Ontology	GO:0097433	2	5	0.0014363	0.0589859	ACTN1|ACTB	http://amigo.geneontology.org/amigo/term/GO:0097433							C
mature ribosome assembly	Gene Ontology	GO:0042256	2	5	0.0014363	0.0589859	NSUN4|C1QBP	http://amigo.geneontology.org/amigo/term/GO:0042256							P
positive regulation of gastrulation	Gene Ontology	GO:2000543	2	5	0.0014363	0.0589859	LHX1|RACK1	http://amigo.geneontology.org/amigo/term/GO:2000543							P
gluconeogenesis	Gene Ontology	GO:0006094	3	25	0.00164221	0.0589859	ALDOC|G6PC3|PGAM1	http://amigo.geneontology.org/amigo/term/GO:0006094							P
sarcomere organization	Gene Ontology	GO:0045214	3	25	0.00164221	0.0589859	CSRP1|ACTN1|CSRP2	http://amigo.geneontology.org/amigo/term/GO:0045214							P
calcium ion binding	Gene Ontology	GO:0005509	11	447	0.00179543	0.0589859	EFHD2|ACTN1|ANXA2|ANXA6|ESYT1|CLGN|CIB1|CANX|FBLN5|FBLN7|PEF1	http://amigo.geneontology.org/amigo/term/GO:0005509							F
positive regulation of fibroblast proliferation	Gene Ontology	GO:0048146	3	26	0.00182043	0.0589859	WNT1|FNTB|MIF	http://amigo.geneontology.org/amigo/term/GO:0048146							P
actinin binding	Gene Ontology	GO:0042805	2	6	0.00190448	0.0589859	CSRP1|CSRP2	http://amigo.geneontology.org/amigo/term/GO:0042805							F
invadopodium	Gene Ontology	GO:0071437	2	6	0.00190448	0.0589859	PAK1|FSCN1	http://amigo.geneontology.org/amigo/term/GO:0071437							#N/A
negative regulation of cell aging	Gene Ontology	GO:0090344	2	6	0.00190448	0.0589859	WNT1|MIF	http://amigo.geneontology.org/amigo/term/GO:0090344							#N/A
negative regulation of RIG-I signaling pathway	Gene Ontology	GO:0039536	2	6	0.00190448	0.0589859	DHX58|C1QBP	http://amigo.geneontology.org/amigo/term/GO:0039536							P
cell migration	Gene Ontology	GO:0016477	6	151	0.00216517	0.0631422	SDC2|ARPC5|SYDE1|GPC4|PAK1|FSCN1	http://amigo.geneontology.org/amigo/term/GO:0016477							P
cytoskeletal protein binding	Gene Ontology	GO:0008092	3	29	0.00242579	0.0631422	ALDOC|ANXA2|TPM1	http://amigo.geneontology.org/amigo/term/GO:0008092							F
mannose binding	Gene Ontology	GO:0005537	2	7	0.00243508	0.0631422	LMAN1|LMAN2	http://amigo.geneontology.org/amigo/term/GO:0005537							F
mitochondrial ATP synthesis coupled proton transport	Gene Ontology	GO:0042776	2	7	0.00243508	0.0631422	ATP5J|ATP5H	http://amigo.geneontology.org/amigo/term/GO:0042776							P
regulation of cell division	Gene Ontology	GO:0051302	2	7	0.00243508	0.0631422	CIB1|RACK1	http://amigo.geneontology.org/amigo/term/GO:0051302							P
intrinsic component of endoplasmic reticulum membrane	Gene Ontology	GO:0031227	2	7	0.00243508	0.0631422	PGAP3|ESYT1	http://amigo.geneontology.org/amigo/term/GO:0031227							#N/A
extracellular matrix	Gene Ontology	GO:0031012	6	157	0.0026113	0.0642818	TRIL|TGFB3|TIMP2|MMP15|ZP3|EPYC	http://amigo.geneontology.org/amigo/term/GO:0031012							C
branching involved in ureteric bud morphogenesis	Gene Ontology	GO:0001658	3	30	0.00265199	0.0642818	LHX1|WNT1|ILK	http://amigo.geneontology.org/amigo/term/GO:0001658							P
FAD binding	Gene Ontology	GO:0071949	3	30	0.00265199	0.0642818	QSOX1|MMACHC|AIFM1	http://amigo.geneontology.org/amigo/term/GO:0071949							F
signal transduction	Gene Ontology	GO:0007165	9	342	0.00300308	0.0703156	ERAP1|EDA|TRAIP|METRN|ILK|SYDE1|RGS3|STC1|RACK1	http://amigo.geneontology.org/amigo/term/GO:0007165							P
lysophosphatidic acid binding	Gene Ontology	GO:0035727	2	8	0.00302704	0.0703156	TPP1|PPT1	http://amigo.geneontology.org/amigo/term/GO:0035727							F
endoplasmic reticulum unfolded protein response	Gene Ontology	GO:0030968	3	32	0.00314238	0.0715052	CLGN|SERP1|CANX	http://amigo.geneontology.org/amigo/term/GO:0030968							P
positive regulation of calcium ion transport	Gene Ontology	GO:0051928	2	9	0.00367929	0.0759706	ANXA2|MYLK	http://amigo.geneontology.org/amigo/term/GO:0051928							P
regulation of protein catabolic process	Gene Ontology	GO:0042176	2	9	0.00367929	0.0759706	PSMD1|PSMD3	http://amigo.geneontology.org/amigo/term/GO:0042176							P
negative regulation of phagocytosis	Gene Ontology	GO:0050765	2	9	0.00367929	0.0759706	RACK1|CNN2	http://amigo.geneontology.org/amigo/term/GO:0050765							P
protein folding	Gene Ontology	GO:0006457	4	74	0.00425816	0.0844093	CLGN|QSOX1|PDIA3|CANX	http://amigo.geneontology.org/amigo/term/GO:0006457							P
plasma membrane	Gene Ontology	GO:0005886	24	1580	0.00437682	0.0844093	ERAP1|EFNB1|MIF|C1QBP|HTRA1|RAB5C|FZD9|ZP3|S1PR2|COTL1|PRR7|RGS3|TES|LY6E|ANXA2|CSK|MFSD6|ABR|TPM1|EDA|PHB|SCN1A|ACTB|PAK1	http://amigo.geneontology.org/amigo/term/GO:0005886							C
protein kinase A catalytic subunit binding	Gene Ontology	GO:0034236	2	10	0.0043908	0.0844093	CSK|KCNQ1	http://amigo.geneontology.org/amigo/term/GO:0034236							F
spinal cord association neuron differentiation	Gene Ontology	GO:0021527	2	10	0.0043908	0.0844093	LHX1|WNT1	http://amigo.geneontology.org/amigo/term/GO:0021527							P
protein homodimerization activity	Gene Ontology	GO:0042803	10	438	0.00479794	0.0891617	ACTN1|FZD9|ADA2|TPM2|TPM1|MMACHC|NAGA|FIBIN|FBLN5|RACK1	http://amigo.geneontology.org/amigo/term/GO:0042803							F
membrane	Gene Ontology	GO:0016020	10	438	0.00479794	0.0891617	CAPZB|LY6E|SDF2|GLTP|MGLL|CYB5B|MFSD6|SPRY3|ABR|ACTB	http://amigo.geneontology.org/amigo/term/GO:0016020							C
protein maturation	Gene Ontology	GO:0051604	2	11	0.00516052	0.0928062	LMF2|LMF1	http://amigo.geneontology.org/amigo/term/GO:0051604							P
proton-transporting ATP synthase activity, rotational mechanism	Gene Ontology	GO:0046933	2	11	0.00516052	0.0928062	ATP5J|ATP5H	http://amigo.geneontology.org/amigo/term/GO:0046933							F
wound healing	Gene Ontology	GO:0042060	3	39	0.00527971	0.093075	PAK1|FNTB|CNN2	http://amigo.geneontology.org/amigo/term/GO:0042060							P
perinuclear region of cytoplasm	Gene Ontology	GO:0048471	8	307	0.00534242	0.093075	LGMN|ANXA6|PRDX6|PRR7|CIB1|FZD9|DCTN3|RACK1	http://amigo.geneontology.org/amigo/term/GO:0048471							C
negative regulation of cell population proliferation	Gene Ontology	GO:0008285	6	184	0.00551558	0.094522	TGFB3|CSK|FNTB|PHB|CIB1|TES	http://amigo.geneontology.org/amigo/term/GO:0008285							P
calcium-dependent protein binding	Gene Ontology	GO:0048306	3	40	0.00564097	0.094522	ANXA2|PEF1|ANXA6	http://amigo.geneontology.org/amigo/term/GO:0048306							F
peptide catabolic process	Gene Ontology	GO:0043171	2	12	0.00598745	0.094522	TPP1|ERAP1	http://amigo.geneontology.org/amigo/term/GO:0043171							P
negative regulation of cell cycle arrest	Gene Ontology	GO:0071157	2	12	0.00598745	0.094522	FZD9|MIF	http://amigo.geneontology.org/amigo/term/GO:0071157							#N/A
protein disulfide isomerase activity	Gene Ontology	GO:0003756	2	12	0.00598745	0.094522	QSOX1|PDIA3	http://amigo.geneontology.org/amigo/term/GO:0003756							F
calcium ion homeostasis	Gene Ontology	GO:0055074	2	12	0.00598745	0.094522	ANXA2|ANXA6	http://amigo.geneontology.org/amigo/term/GO:0055074							P
collagen-containing extracellular matrix	Gene Ontology	GO:0062023	4	82	0.00601889	0.094522	TGFB3|ANXA2|GPC4|FBLN5	http://amigo.geneontology.org/amigo/term/GO:0062023							C
calcium-dependent phospholipid binding	Gene Ontology	GO:0005544	3	42	0.00640708	0.0965716	ANXA2|ESYT1|ANXA6	http://amigo.geneontology.org/amigo/term/GO:0005544							F
nucleus	Gene Ontology	GO:0005634	33	2478	0.00640924	0.0965716	EFNB1|MOV10|MYF6|PRDX6|PSMD1|PRDX1|NACA|CCNT2|CDC6|HSBP1|LHX1|LHX6|PPT1|DNMT1|UHMK1|C1QBP|PCBP4|KLF3|RGS3|CLIC6|ANXA2|FOS|RACK1|AIFM1|UBE2N|MAF1|KIF23|PHB|CSRP1|STC1|ACTB|CSRP2|CCNI	http://amigo.geneontology.org/amigo/term/GO:0005634							C
associative learning	Gene Ontology	GO:0008306	2	13	0.00687056	0.0982138	PPT1|LGMN	http://amigo.geneontology.org/amigo/term/GO:0008306							P
negative regulation of mRNA splicing, via spliceosome	Gene Ontology	GO:0048025	2	13	0.00687056	0.0982138	PCBP4|C1QBP	http://amigo.geneontology.org/amigo/term/GO:0048025							P
positive regulation of neural precursor cell proliferation	Gene Ontology	GO:2000179	2	13	0.00687056	0.0982138	FZD9|DISP3	http://amigo.geneontology.org/amigo/term/GO:2000179							P
smooth muscle contraction	Gene Ontology	GO:0006939	2	13	0.00687056	0.0982138	MYH11|MYLK	http://amigo.geneontology.org/amigo/term/GO:0006939							P
cytokine activity	Gene Ontology	GO:0005125	4	88	0.00761812	0.102434	INHA|WNT1|TGFB3|MIF	http://amigo.geneontology.org/amigo/term/GO:0005125							F
neural crest cell migration	Gene Ontology	GO:0001755	3	45	0.00766733	0.102434	EFNB1|COTL1|ANXA6	http://amigo.geneontology.org/amigo/term/GO:0001755							P
alpha-actinin binding	Gene Ontology	GO:0051393	2	14	0.00780888	0.102434	CSRP1|ACTN1	http://amigo.geneontology.org/amigo/term/GO:0051393							F
positive regulation of lamellipodium assembly	Gene Ontology	GO:0010592	2	14	0.00780888	0.102434	WNT1|FSCN1	http://amigo.geneontology.org/amigo/term/GO:0010592							P
response to progesterone	Gene Ontology	GO:0032570	2	14	0.00780888	0.102434	ZP3|TGFB3	http://amigo.geneontology.org/amigo/term/GO:0032570							P
calcium channel complex	Gene Ontology	GO:0034704	2	14	0.00780888	0.102434	ANXA2|ANXA6	http://amigo.geneontology.org/amigo/term/GO:0034704							C
positive regulation of mitochondrial translation	Gene Ontology	GO:0070131	2	14	0.00780888	0.102434	NSUN4|C1QBP	http://amigo.geneontology.org/amigo/term/GO:0070131							P
apical part of cell	Gene Ontology	GO:0045177	3	47	0.00858302	0.107841	ZP3|EDA|LGMN	http://amigo.geneontology.org/amigo/term/GO:0045177							C
positive regulation of mRNA splicing, via spliceosome	Gene Ontology	GO:0048026	2	15	0.00880141	0.107841	PRDX6|SF3B4	http://amigo.geneontology.org/amigo/term/GO:0048026							P
protein N-linked glycosylation via asparagine	Gene Ontology	GO:0018279	2	15	0.00880141	0.107841	STT3A|ALG8	http://amigo.geneontology.org/amigo/term/GO:0018279							P
positive regulation of cell migration involved in sprouting angiogenesis	Gene Ontology	GO:0090050	2	15	0.00880141	0.107841	CIB1|SRPX2	http://amigo.geneontology.org/amigo/term/GO:0090050							P
regulation of ventricular cardiac muscle cell membrane repolarization	Gene Ontology	GO:0060307	2	15	0.00880141	0.107841	SNTA1|KCNQ1	http://amigo.geneontology.org/amigo/term/GO:0060307							P
early endosome	Gene Ontology	GO:0005769	5	146	0.00910017	0.11029	PHB|ANXA2|PRDX3|RAB5C|KCNQ1	http://amigo.geneontology.org/amigo/term/GO:0005769							C
protease binding	Gene Ontology	GO:0002020	3	49	0.00956019	0.113192	ANXA2|TIMP2|MIF	http://amigo.geneontology.org/amigo/term/GO:0002020							F
voltage-gated ion channel activity	Gene Ontology	GO:0005244	2	16	0.0098472	0.113192	CLIC6|SCN1A	http://amigo.geneontology.org/amigo/term/GO:0005244							F
negative regulation of peptidyl-serine phosphorylation	Gene Ontology	GO:0033137	2	16	0.0098472	0.113192	PAQR3|RACK1	http://amigo.geneontology.org/amigo/term/GO:0033137							P
binding of sperm to zona pellucida	Gene Ontology	GO:0007339	2	16	0.0098472	0.113192	CLGN|ZP3	http://amigo.geneontology.org/amigo/term/GO:0007339							P
regulation of cell population proliferation	Gene Ontology	GO:0042127	4	97	0.0105036	0.118186	INHA|TES|TGFB3|CNN2	http://amigo.geneontology.org/amigo/term/GO:0042127							P
ruffle	Gene Ontology	GO:0001726	3	51	0.0105996	0.118186	ACTN1|PAK1|FSCN1	http://amigo.geneontology.org/amigo/term/GO:0001726							C
response to hormone	Gene Ontology	GO:0009725	2	17	0.0109453	0.119647	DISP3|TIMP2	http://amigo.geneontology.org/amigo/term/GO:0009725							P
embryonic pattern specification	Gene Ontology	GO:0009880	2	17	0.0109453	0.119647	LHX1|EFNB1	http://amigo.geneontology.org/amigo/term/GO:0009880							P
glutathione metabolic process	Gene Ontology	GO:0006749	2	18	0.0120947	0.123721	GPX1|MMACHC	http://amigo.geneontology.org/amigo/term/GO:0006749							P
cell motility	Gene Ontology	GO:0048870	2	18	0.0120947	0.123721	ACTB|SRPX2	http://amigo.geneontology.org/amigo/term/GO:0048870							P
pigmentation	Gene Ontology	GO:0043473	2	18	0.0120947	0.123721	EDA|RACK1	http://amigo.geneontology.org/amigo/term/GO:0043473							P
endodermal cell differentiation	Gene Ontology	GO:0035987	2	18	0.0120947	0.123721	MMP15|HSBP1	http://amigo.geneontology.org/amigo/term/GO:0035987							P
enzyme regulator activity	Gene Ontology	GO:0030234	2	18	0.0120947	0.123721	PSMD1|PSMD3	http://amigo.geneontology.org/amigo/term/GO:0030234							F
cellular response to reactive oxygen species	Gene Ontology	GO:0034614	2	18	0.0120947	0.123721	PRDX3|FOS	http://amigo.geneontology.org/amigo/term/GO:0034614							P
SMAD protein signal transduction	Gene Ontology	GO:0060395	3	55	0.012868	0.130435	INHA|TGFB3|FOS	http://amigo.geneontology.org/amigo/term/GO:0060395							P
regulation of endocytosis	Gene Ontology	GO:0030100	2	19	0.0132945	0.132352	SNX12|RAB5C	http://amigo.geneontology.org/amigo/term/GO:0030100							P
skeletal muscle fiber development	Gene Ontology	GO:0048741	2	19	0.0132945	0.132352	GPX1|ACTN1	http://amigo.geneontology.org/amigo/term/GO:0048741							P
protein C-terminus binding	Gene Ontology	GO:0008022	4	106	0.0140159	0.138085	PHB|PRDX3|FBLN5|PEX6	http://amigo.geneontology.org/amigo/term/GO:0008022							#N/A
positive regulation of cytokinesis	Gene Ontology	GO:0032467	2	20	0.0145439	0.138085	KIF23|CDC6	http://amigo.geneontology.org/amigo/term/GO:0032467							P
response to hydrogen peroxide	Gene Ontology	GO:0042542	2	20	0.0145439	0.138085	GPX1|PRDX3	http://amigo.geneontology.org/amigo/term/GO:0042542							P
GPI anchor biosynthetic process	Gene Ontology	GO:0006506	2	20	0.0145439	0.138085	PIGH|PGAP3	http://amigo.geneontology.org/amigo/term/GO:0006506							P
positive regulation of protein phosphorylation	Gene Ontology	GO:0001934	3	58	0.0147373	0.138085	WNT1|ILK|RACK1	http://amigo.geneontology.org/amigo/term/GO:0001934							P
hormone activity	Gene Ontology	GO:0005179	3	58	0.0147373	0.138085	INHA|STC1|METRN	http://amigo.geneontology.org/amigo/term/GO:0005179							F
zinc ion binding	Gene Ontology	GO:0008270	10	527	0.0158324	0.141309	MMP15|ERAP1|TIMP2|DHX58|ADA2|DNMT1|FNTB|TRAIP|QPCTL|TES	http://amigo.geneontology.org/amigo/term/GO:0008270							F
peroxidase activity	Gene Ontology	GO:0004601	2	21	0.0158418	0.141309	GPX1|PRDX6	http://amigo.geneontology.org/amigo/term/GO:0004601							F
glycolytic process	Gene Ontology	GO:0006096	2	21	0.0158418	0.141309	ALDOC|PGAM1	http://amigo.geneontology.org/amigo/term/GO:0006096							P
positive regulation of phagocytosis	Gene Ontology	GO:0050766	2	21	0.0158418	0.141309	ABR|LMAN2	http://amigo.geneontology.org/amigo/term/GO:0050766							P
T cell differentiation in thymus	Gene Ontology	GO:0033077	2	21	0.0158418	0.141309	WNT1|PRR7	http://amigo.geneontology.org/amigo/term/GO:0033077							P
peroxisomal membrane	Gene Ontology	GO:0005778	2	22	0.0171874	0.148558	ACBD5|PEX6	http://amigo.geneontology.org/amigo/term/GO:0005778							C
U12-type spliceosomal complex	Gene Ontology	GO:0005689	2	22	0.0171874	0.148558	SF3B5|SF3B4	http://amigo.geneontology.org/amigo/term/GO:0005689							C
protein-containing complex	Gene Ontology	GO:0032991	6	240	0.0180659	0.15495	LHX1|ANXA2|PRDX3|PSMG4|TES|PAK1	http://amigo.geneontology.org/amigo/term/GO:0032991							C
negative regulation of neuron projection development	Gene Ontology	GO:0010977	2	23	0.0185799	0.156944	PAQR3|CIB1	http://amigo.geneontology.org/amigo/term/GO:0010977							P
endoplasmic reticulum organization	Gene Ontology	GO:0007029	2	23	0.0185799	0.156944	LMAN1|LMAN2	http://amigo.geneontology.org/amigo/term/GO:0007029							P
cyclin-dependent protein serine/threonine kinase regulator activity	Gene Ontology	GO:0016538	2	24	0.0200182	0.16412	CCNT2|CCNI	http://amigo.geneontology.org/amigo/term/GO:0016538							F
COPII-coated ER to Golgi transport vesicle	Gene Ontology	GO:0030134	2	24	0.0200182	0.16412	LMAN1|LMAN2	http://amigo.geneontology.org/amigo/term/GO:0030134							C
positive regulation of substrate adhesion-dependent cell spreading	Gene Ontology	GO:1900026	2	24	0.0200182	0.16412	CIB1|C1QBP	http://amigo.geneontology.org/amigo/term/GO:1900026							P
cell leading edge	Gene Ontology	GO:0031252	2	24	0.0200182	0.16412	CSRP1|ACTN1	http://amigo.geneontology.org/amigo/term/GO:0031252							C
unfolded protein binding	Gene Ontology	GO:0051082	3	66	0.0204365	0.165121	CLGN|NACA|CANX	http://amigo.geneontology.org/amigo/term/GO:0051082							F
negative regulation of cell growth	Gene Ontology	GO:0030308	3	68	0.0220248	0.175412	PHB|RACK1|PPT1	http://amigo.geneontology.org/amigo/term/GO:0030308							P
ion channel binding	Gene Ontology	GO:0044325	3	68	0.0220248	0.175412	SNTA1|CIB1|KCNQ1	http://amigo.geneontology.org/amigo/term/GO:0044325							F
actin filament bundle assembly	Gene Ontology	GO:0051017	2	26	0.0230293	0.181199	ACTN1|FSCN1	http://amigo.geneontology.org/amigo/term/GO:0051017							P
positive regulation of cell migration	Gene Ontology	GO:0030335	4	124	0.0230764	0.181199	RACK1|TGFB3|MYLK|PAK1	http://amigo.geneontology.org/amigo/term/GO:0030335							P
positive regulation of canonical Wnt signaling pathway	Gene Ontology	GO:0090263	3	70	0.0236788	0.184628	FZD9|EDA|ILK	http://amigo.geneontology.org/amigo/term/GO:0090263							P
positive regulation of NF-kappaB transcription factor activity	Gene Ontology	GO:0051092	3	71	0.0245303	0.185334	EDA|CIB1|PRDX3	http://amigo.geneontology.org/amigo/term/GO:0051092							P
proteolysis	Gene Ontology	GO:0006508	6	258	0.0245338	0.185334	MMP15|ERAP1|TPP1|PIGT|BLMH|HTRA1	http://amigo.geneontology.org/amigo/term/GO:0006508							P
positive regulation of protein-containing complex assembly	Gene Ontology	GO:0031334	2	27	0.0246003	0.185334	WNT1|RACK1	http://amigo.geneontology.org/amigo/term/GO:0031334							P
negative regulation of protein catabolic process	Gene Ontology	GO:0042177	2	27	0.0246003	0.185334	PHB|SNX12	http://amigo.geneontology.org/amigo/term/GO:0042177							P
neuron apoptotic process	Gene Ontology	GO:0051402	2	27	0.0246003	0.185334	AIFM1|PIGT	http://amigo.geneontology.org/amigo/term/GO:0051402							P
Golgi membrane	Gene Ontology	GO:0000139	5	190	0.0247778	0.185418	PGAP3|QSOX1|LMAN1|PEF1|LMAN2	http://amigo.geneontology.org/amigo/term/GO:0000139							C
negative regulation of MAP kinase activity	Gene Ontology	GO:0043407	2	28	0.0262139	0.193566	SPRY3|PAQR3	http://amigo.geneontology.org/amigo/term/GO:0043407							P
phosphoprotein binding	Gene Ontology	GO:0051219	2	28	0.0262139	0.193566	CSRP1|ACTN1	http://amigo.geneontology.org/amigo/term/GO:0051219							F
positive regulation of Notch signaling pathway	Gene Ontology	GO:0045747	2	29	0.0278692	0.20018	WNT1|LFNG	http://amigo.geneontology.org/amigo/term/GO:0045747							P
muscle contraction	Gene Ontology	GO:0006936	2	29	0.0278692	0.20018	TPM2|TPM1	http://amigo.geneontology.org/amigo/term/GO:0006936							P
integral component of membrane	Gene Ontology	GO:0016021	31	2565	0.0284335	0.20018	LMF2|LMF1|EFNB1|ALG8|G6PC3|CLGN|TGFB3|CANX|DRAM1|FZD9|ZP3|PRR7|LTC4S|PARM1|DISP3|CDCP1|LY6E|PIGH|PAQR3|KCNQ1|SERP1|LMAN1|PGAP3|STT3A|MFSD6|ZPLD1|UBE2N|SDC2|CYB5B|ACBD5|S1PR2	http://amigo.geneontology.org/amigo/term/GO:0016021							#N/A
signaling receptor binding	Gene Ontology	GO:0005102	4	133	0.0286824	0.20018	NXPH2|EDA|ENSA|SRPX2	http://amigo.geneontology.org/amigo/term/GO:0005102							F
positive regulation of bone mineralization	Gene Ontology	GO:0030501	2	30	0.0295654	0.20018	FZD9|TGFB3	http://amigo.geneontology.org/amigo/term/GO:0030501							P
dorsal/ventral pattern formation	Gene Ontology	GO:0009953	2	30	0.0295654	0.20018	LHX1|WNT1	http://amigo.geneontology.org/amigo/term/GO:0009953							P
melanosome	Gene Ontology	GO:0042470	2	30	0.0295654	0.20018	PDIA3|ANXA6	http://amigo.geneontology.org/amigo/term/GO:0042470							C
negative regulation of neuron apoptotic process	Gene Ontology	GO:0043524	3	77	0.0299832	0.20018	PPT1|LGMN|FZD9	http://amigo.geneontology.org/amigo/term/GO:0043524							P
negative regulation of protein kinase B signaling	Gene Ontology	GO:0051898	2	31	0.0313018	0.20018	CIB1|RACK1	http://amigo.geneontology.org/amigo/term/GO:0051898							P
calcium channel activity	Gene Ontology	GO:0005262	2	31	0.0313018	0.20018	ANXA2|ANXA6	http://amigo.geneontology.org/amigo/term/GO:0005262							F
bone development	Gene Ontology	GO:0060348	2	31	0.0313018	0.20018	WNT1|EPYC	http://amigo.geneontology.org/amigo/term/GO:0060348							P
endopeptidase activity	Gene Ontology	GO:0004175	2	32	0.0330775	0.20018	TPP1|PSMD1	http://amigo.geneontology.org/amigo/term/GO:0004175							F
positive regulation of NIK/NF-kappaB signaling	Gene Ontology	GO:1901224	2	32	0.0330775	0.20018	EDA|ILK	http://amigo.geneontology.org/amigo/term/GO:1901224							P
neuromuscular process controlling balance	Gene Ontology	GO:0050885	2	32	0.0330775	0.20018	TPP1|ABR	http://amigo.geneontology.org/amigo/term/GO:0050885							P
kinesin complex	Gene Ontology	GO:0005871	2	32	0.0330775	0.20018	KIF25|KIF23	http://amigo.geneontology.org/amigo/term/GO:0005871							C
ATPase activity	Gene Ontology	GO:0016887	4	140	0.0335554	0.20018	KIF25|TOR2A|KIF23|PEX6	http://amigo.geneontology.org/amigo/term/GO:0016887							F
actin cytoskeleton	Gene Ontology	GO:0015629	4	140	0.0335554	0.20018	ACTB|TPM1|FSCN1|TPM2	http://amigo.geneontology.org/amigo/term/GO:0015629							C
neuronal cell body	Gene Ontology	GO:0043025	4	140	0.0335554	0.20018	PPT1|RACK1|CIB1|SCN1A	http://amigo.geneontology.org/amigo/term/GO:0043025							C
negative regulation of cysteine-type endopeptidase activity involved in apoptotic process	Gene Ontology	GO:0043154	2	33	0.0348917	0.20018	GPX1|PRDX3	http://amigo.geneontology.org/amigo/term/GO:0043154							#N/A
nuclear envelope	Gene Ontology	GO:0005635	3	85	0.038162	0.20018	LTC4S|CLGN|TOR2A	http://amigo.geneontology.org/amigo/term/GO:0005635							C
nucleolus	Gene Ontology	GO:0005730	8	446	0.0387203	0.20018	RRP36|MAF1|TRAIP|MTX2|UTP15|SF3B4|NIP7|DCTN3	http://amigo.geneontology.org/amigo/term/GO:0005730							C
DNA-binding transcription factor activity, RNA polymerase II-specific	Gene Ontology	GO:0000981	6	289	0.038989	0.20018	LHX1|LHX6|MYF6|FOS|PHB|KLF3	http://amigo.geneontology.org/amigo/term/GO:0000981							F
mitochondrion	Gene Ontology	GO:0005739	10	617	0.039891	0.20018	IDH3B|ANXA6|PRDX6|PRDX3|C1QBP|GPX1|RIDA|PHB|CMC2|RACK1	http://amigo.geneontology.org/amigo/term/GO:0005739							C
positive regulation of cell population proliferation	Gene Ontology	GO:0008284	5	217	0.0399194	0.20018	TGFB3|PRDX3|ILK|LGMN|PAK1	http://amigo.geneontology.org/amigo/term/GO:0008284							P
calmodulin binding	Gene Ontology	GO:0005516	3	87	0.0403668	0.20018	MYH11|KCNQ1|CNN2	http://amigo.geneontology.org/amigo/term/GO:0005516							F
positive regulation of stress fiber assembly	Gene Ontology	GO:0051496	2	36	0.0405582	0.20018	TGFB3|PAK1	http://amigo.geneontology.org/amigo/term/GO:0051496							P
U2-type precatalytic spliceosome	Gene Ontology	GO:0071005	2	36	0.0405582	0.20018	SF3B5|SF3B4	http://amigo.geneontology.org/amigo/term/GO:0071005							C
positive regulation of pathway-restricted SMAD protein phosphorylation	Gene Ontology	GO:0010862	2	36	0.0405582	0.20018	INHA|TGFB3	http://amigo.geneontology.org/amigo/term/GO:0010862							#N/A
epithelial cell differentiation	Gene Ontology	GO:0030855	2	38	0.0445149	0.20018	TPP1|ALDOC	http://amigo.geneontology.org/amigo/term/GO:0030855							P
cellular response to oxidative stress	Gene Ontology	GO:0034599	2	38	0.0445149	0.20018	PRDX3|ADNP2	http://amigo.geneontology.org/amigo/term/GO:0034599							P
phosphatidylserine binding	Gene Ontology	GO:0001786	2	38	0.0445149	0.20018	ANXA2|ANXA6	http://amigo.geneontology.org/amigo/term/GO:0001786							F
endocytic vesicle	Gene Ontology	GO:0030139	2	38	0.0445149	0.20018	RAB24|RAB5C	http://amigo.geneontology.org/amigo/term/GO:0030139							C
endoplasmic reticulum lumen	Gene Ontology	GO:0005788	2	38	0.0445149	0.20018	PDIA3|TOR2A	http://amigo.geneontology.org/amigo/term/GO:0005788							C
activation of cysteine-type endopeptidase activity involved in apoptotic process	Gene Ontology	GO:0006919	2	38	0.0445149	0.20018	AIFM1|RACK1	http://amigo.geneontology.org/amigo/term/GO:0006919							P
midbody	Gene Ontology	GO:0030496	3	91	0.0449654	0.20018	ANXA2|UHMK1|RACK1	http://amigo.geneontology.org/amigo/term/GO:0030496							C
negative regulation of gene expression	Gene Ontology	GO:0010629	3	92	0.0461541	0.20018	RACK1|LGMN|MIF	http://amigo.geneontology.org/amigo/term/GO:0010629							P
nervous system development	Gene Ontology	GO:0007399	3	92	0.0461541	0.20018	EFNB1|TGFB3|FOS	http://amigo.geneontology.org/amigo/term/GO:0007399							P
skeletal muscle cell differentiation	Gene Ontology	GO:0035914	2	39	0.0465447	0.20018	MYF6|FOS	http://amigo.geneontology.org/amigo/term/GO:0035914							P
memory	Gene Ontology	GO:0007613	2	39	0.0465447	0.20018	HRH2|LGMN	http://amigo.geneontology.org/amigo/term/GO:0007613							P
negative regulation of transforming growth factor beta receptor signaling pathway	Gene Ontology	GO:0030512	2	39	0.0465447	0.20018	WNT1|HTRA1	http://amigo.geneontology.org/amigo/term/GO:0030512							P
microtubule motor activity	Gene Ontology	GO:0003777	2	40	0.048608	0.20018	KIF25|KIF23	http://amigo.geneontology.org/amigo/term/GO:0003777							F
inner ear morphogenesis	Gene Ontology	GO:0042472	2	40	0.048608	0.20018	ABR|WNT1	http://amigo.geneontology.org/amigo/term/GO:0042472							P
actin cytoskeleton reorganization	Gene Ontology	GO:0031532	2	40	0.048608	0.20018	PAK1|SYDE1	http://amigo.geneontology.org/amigo/term/GO:0031532							#N/A
negative regulation of peptidyl-cysteine S-nitrosylation	Gene Ontology	GO:1902083	1	5	0.0493959	0.20018	SNTA1	http://amigo.geneontology.org/amigo/term/GO:1902083							P
phosphatidylinositol N-acetylglucosaminyltransferase activity	Gene Ontology	GO:0017176	1	5	0.0493959	0.20018	PIGH	http://amigo.geneontology.org/amigo/term/GO:0017176							F
regulation of removal of superoxide radicals	Gene Ontology	GO:2000121	1	5	0.0493959	0.20018	FBLN5	http://amigo.geneontology.org/amigo/term/GO:2000121							P
positive regulation of acrosome reaction	Gene Ontology	GO:2000344	1	5	0.0493959	0.20018	ZP3	http://amigo.geneontology.org/amigo/term/GO:2000344							P
ubiquitin-dependent SMAD protein catabolic process	Gene Ontology	GO:0030579	1	5	0.0493959	0.20018	WNT1	http://amigo.geneontology.org/amigo/term/GO:0030579							#N/A
muscle organ morphogenesis	Gene Ontology	GO:0048644	1	5	0.0493959	0.20018	SERP1	http://amigo.geneontology.org/amigo/term/GO:0048644							P
interleukin-6 receptor binding	Gene Ontology	GO:0005138	1	5	0.0493959	0.20018	ERAP1	http://amigo.geneontology.org/amigo/term/GO:0005138							F
nephric duct morphogenesis	Gene Ontology	GO:0072178	1	5	0.0493959	0.20018	LHX1	http://amigo.geneontology.org/amigo/term/GO:0072178							P
skeletal muscle tissue regeneration	Gene Ontology	GO:0043403	1	5	0.0493959	0.20018	GPX1	http://amigo.geneontology.org/amigo/term/GO:0043403							P
mitotic spindle midzone assembly	Gene Ontology	GO:0051256	1	5	0.0493959	0.20018	KIF23	http://amigo.geneontology.org/amigo/term/GO:0051256							P
alpha-beta T cell differentiation	Gene Ontology	GO:0046632	1	5	0.0493959	0.20018	PRR7	http://amigo.geneontology.org/amigo/term/GO:0046632							P
neuron fate determination	Gene Ontology	GO:0048664	1	5	0.0493959	0.20018	WNT1	http://amigo.geneontology.org/amigo/term/GO:0048664							P
negative regulation of macrophage chemotaxis	Gene Ontology	GO:0010760	1	5	0.0493959	0.20018	MIF	http://amigo.geneontology.org/amigo/term/GO:0010760							#N/A
palmitoyl-CoA hydrolase activity	Gene Ontology	GO:0016290	1	5	0.0493959	0.20018	PPT1	http://amigo.geneontology.org/amigo/term/GO:0016290							F
regulation of microvillus assembly	Gene Ontology	GO:0032534	1	5	0.0493959	0.20018	FSCN1	http://amigo.geneontology.org/amigo/term/GO:0032534							P
salivary gland morphogenesis	Gene Ontology	GO:0007435	1	5	0.0493959	0.20018	TGFB3	http://amigo.geneontology.org/amigo/term/GO:0007435							P
MHC class I peptide loading complex	Gene Ontology	GO:0042824	1	5	0.0493959	0.20018	PDIA3	http://amigo.geneontology.org/amigo/term/GO:0042824							C
negative regulation of type I interferon production	Gene Ontology	GO:0032480	1	5	0.0493959	0.20018	DHX58	http://amigo.geneontology.org/amigo/term/GO:0032480							P
autophagy of peroxisome	Gene Ontology	GO:0030242	1	5	0.0493959	0.20018	ACBD5	http://amigo.geneontology.org/amigo/term/GO:0030242							P
glycoside catabolic process	Gene Ontology	GO:0016139	1	5	0.0493959	0.20018	NAGA	http://amigo.geneontology.org/amigo/term/GO:0016139							P
potassium channel inhibitor activity	Gene Ontology	GO:0019870	1	5	0.0493959	0.20018	ENSA	http://amigo.geneontology.org/amigo/term/GO:0019870							F
angiogenesis involved in wound healing	Gene Ontology	GO:0060055	1	5	0.0493959	0.20018	GPX1	http://amigo.geneontology.org/amigo/term/GO:0060055							P
mitochondrial respiratory chain complex assembly	Gene Ontology	GO:0033108	1	5	0.0493959	0.20018	AIFM1	http://amigo.geneontology.org/amigo/term/GO:0033108							P
late endosome to Golgi transport	Gene Ontology	GO:0034499	1	5	0.0493959	0.20018	SNX12	http://amigo.geneontology.org/amigo/term/GO:0034499							P
regulation of protein localization to membrane	Gene Ontology	GO:1905475	1	5	0.0493959	0.20018	GPC4	http://amigo.geneontology.org/amigo/term/GO:1905475							P
endocardial cell differentiation	Gene Ontology	GO:0060956	1	5	0.0493959	0.20018	ANXA2	http://amigo.geneontology.org/amigo/term/GO:0060956							P
UV protection	Gene Ontology	GO:0009650	1	5	0.0493959	0.20018	GPX1	http://amigo.geneontology.org/amigo/term/GO:0009650							P
primitive streak formation	Gene Ontology	GO:0090009	1	5	0.0493959	0.20018	LHX1	http://amigo.geneontology.org/amigo/term/GO:0090009							P
cellular response to interleukin-6	Gene Ontology	GO:0071354	1	5	0.0493959	0.20018	PHB	http://amigo.geneontology.org/amigo/term/GO:0071354							P
sphingosine-1-phosphate receptor signaling pathway	Gene Ontology	GO:0003376	1	5	0.0493959	0.20018	S1PR2	http://amigo.geneontology.org/amigo/term/GO:0003376							P
lipopolysaccharide receptor complex	Gene Ontology	GO:0046696	1	5	0.0493959	0.20018	TRIL	http://amigo.geneontology.org/amigo/term/GO:0046696							C
phosphatase inhibitor activity	Gene Ontology	GO:0019212	1	5	0.0493959	0.20018	ENSA	http://amigo.geneontology.org/amigo/term/GO:0019212							F
growth plate cartilage development	Gene Ontology	GO:0003417	1	5	0.0493959	0.20018	ANXA2	http://amigo.geneontology.org/amigo/term/GO:0003417							P
zonula adherens	Gene Ontology	GO:0005915	1	5	0.0493959	0.20018	ACTN1	http://amigo.geneontology.org/amigo/term/GO:0005915							C
antigen processing and presentation of endogenous peptide antigen via MHC class I	Gene Ontology	GO:0019885	1	5	0.0493959	0.20018	ERAP1	http://amigo.geneontology.org/amigo/term/GO:0019885							P
NAD(P)H oxidase H2O2-forming activity	Gene Ontology	GO:0016174	1	5	0.0493959	0.20018	AIFM1	http://amigo.geneontology.org/amigo/term/GO:0016174							F
chloride transport	Gene Ontology	GO:0006821	1	5	0.0493959	0.20018	CLCN2	http://amigo.geneontology.org/amigo/term/GO:0006821							P
terminal web	Gene Ontology	GO:1990357	1	5	0.0493959	0.20018	ACTN1	http://amigo.geneontology.org/amigo/term/GO:1990357							C
positive regulation of dendritic cell chemotaxis	Gene Ontology	GO:2000510	1	5	0.0493959	0.20018	C1QBP	http://amigo.geneontology.org/amigo/term/GO:2000510							P
endoderm formation	Gene Ontology	GO:0001706	1	5	0.0493959	0.20018	LHX1	http://amigo.geneontology.org/amigo/term/GO:0001706							P
positive regulation of mRNA catabolic process	Gene Ontology	GO:0061014	1	5	0.0493959	0.20018	MOV10	http://amigo.geneontology.org/amigo/term/GO:0061014							P
negative regulation of glucocorticoid receptor signaling pathway	Gene Ontology	GO:2000323	1	5	0.0493959	0.20018	PHB	http://amigo.geneontology.org/amigo/term/GO:2000323							#N/A
establishment of spindle orientation	Gene Ontology	GO:0051294	1	5	0.0493959	0.20018	KIF25	http://amigo.geneontology.org/amigo/term/GO:0051294							P
self proteolysis	Gene Ontology	GO:0097264	1	5	0.0493959	0.20018	LGMN	http://amigo.geneontology.org/amigo/term/GO:0097264							P
somite rostral/caudal axis specification	Gene Ontology	GO:0032525	1	5	0.0493959	0.20018	LHX1	http://amigo.geneontology.org/amigo/term/GO:0032525							P
--------------------

## Sheet: phGC-si-upregulated DEGs
The KEGG pathway significantly ehriched in phGC between si and si-NC of the upregulated DEGs
Term	Database	ID	Input number	Background number	P-Value	Corrected P-Value	Input	Hyperlink
TGF-beta signaling pathway	KEGG PATHWAY	gga04350	10	90	3.84486e-07	4.9424e-05	BMP7|SMAD9|SMAD4|SMAD6|SMAD7|INHBB|BAMBI|CHRD|FST|MYC	http://www.genome.jp/kegg-bin/show_pathway?gga04350/gga:395828%09red/gga:429683%09red/gga:395494%09red/gga:107055136%09red/gga:374096%09red/gga:428413%09red/gga:395543%09red/gga:396126%09red/gga:420332%09red/gga:396119%09red
Focal adhesion	KEGG PATHWAY	gga04510	11	189	3.48421e-05	0.00234603	PDGFA|LAMA3|PDGFD|SHC1|SHC3|CCND1|JUN|LAMA1|TLN1|PTEN|LAMB2	http://www.genome.jp/kegg-bin/show_pathway?gga04510/gga:423675%09red/gga:428524%09red/gga:424673%09red/gga:395194%09red/gga:374016%09red/gga:374196%09red/gga:418978%09red/gga:396341%09red/gga:395934%09red/gga:431265%09red/gga:373980%09red
MAPK signaling pathway	KEGG PATHWAY	gga04010	12	261	0.000134563	0.00731814	PDGFA|DDIT3|PDGFD|TRAF6|FOS|MKNK2|JUN|CSF1|EPHA2|ATF4|NFKB2|MYC	http://www.genome.jp/kegg-bin/show_pathway?gga04010/gga:100857832%09red/gga:100499189%09red/gga:771550%09red/gga:386574%09red/gga:424673%09red/gga:429269%09red/gga:374196%09red/gga:418978%09red/gga:396512%09red/gga:395693%09red/gga:420332%09red/gga:423163%09red
Wnt signaling pathway	KEGG PATHWAY	gga04310	8	141	0.00047861	0.014399	FZD8|JUN|DKK2|WNT6|SMAD4|BAMBI|CCND1|MYC	http://www.genome.jp/kegg-bin/show_pathway?gga04310/gga:424673%09red/gga:107055136%09red/gga:374059%09red/gga:428413%09red/gga:395235%09red/gga:422531%09red/gga:396341%09red/gga:420332%09red
ErbB signaling pathway	KEGG PATHWAY	gga04012	6	78	0.000551302	0.0162404	SHC1|SHC3|JUN|HBEGF|NRG1|MYC	http://www.genome.jp/kegg-bin/show_pathway?gga04012/gga:424673%09red/gga:373906%09red/gga:395934%09red/gga:420332%09red/gga:431265%09red/gga:395654%09red
Apelin signaling pathway	KEGG PATHWAY	gga04371	7	119	0.000878689	0.0225903	SPHK1|EGR1|SMAD4|RYR2|CCND1|GNAI2|GNAI3	http://www.genome.jp/kegg-bin/show_pathway?gga04371/gga:421508%09red/gga:107055136%09red/gga:374097%09red/gga:396341%09red/gga:427803%09red/gga:396367%09red/gga:373931%09red
AGE-RAGE signaling pathway in diabetic complications	KEGG PATHWAY	gga04933	5	90	0.00600383	0.0691829	SMAD4|CCND1|EGR1|JUN|PIM1	http://www.genome.jp/kegg-bin/show_pathway?gga04933/gga:396341%09red/gga:424673%09red/gga:100858838%09red/gga:107055136%09red/gga:373931%09red
p53 signaling pathway	KEGG PATHWAY	gga04115	4	66	0.0103244	0.0933687	GORAB|PTEN|MDM4|CCND1	http://www.genome.jp/kegg-bin/show_pathway?gga04115/gga:423675%09red/gga:396341%09red/gga:770613%09red/gga:419823%09red
Adherens junction	KEGG PATHWAY	gga04520	4	70	0.0124811	0.101427	SMAD4|PTPRM|SNAI1|PTPRJ	http://www.genome.jp/kegg-bin/show_pathway?gga04520/gga:395330%09red/gga:421049%09red/gga:396047%09red/gga:107055136%09red
ABC transporters	KEGG PATHWAY	gga02010	3	40	0.0151694	0.109706	ABCB9|ABCD4|ABCA1	http://www.genome.jp/kegg-bin/show_pathway?gga02010/gga:423349%09red/gga:373945%09red/gga:416834%09red
Hedgehog signaling pathway	KEGG PATHWAY	gga04340	3	41	0.0161365	0.111302	CCND1|KIF7|HHIP	http://www.genome.jp/kegg-bin/show_pathway?gga04340/gga:396341%09red/gga:422460%09red/gga:415488%09red
Gap junction	KEGG PATHWAY	gga04540	4	84	0.0222057	0.137714	PDGFA|PDGFD|GNAI2|GNAI3	http://www.genome.jp/kegg-bin/show_pathway?gga04540/gga:418978%09red/gga:396367%09red/gga:374097%09red/gga:374196%09red
Toll-like receptor signaling pathway	KEGG PATHWAY	gga04620	4	84	0.0222057	0.137714	JUN|TRAF6|CCL4|FOS	http://www.genome.jp/kegg-bin/show_pathway?gga04620/gga:395468%09red/gga:424673%09red/gga:396512%09red/gga:423163%09red
GnRH signaling pathway	KEGG PATHWAY	gga04912	4	84	0.0222057	0.137714	HBEGF|EGR1|JUN|ATF4	http://www.genome.jp/kegg-bin/show_pathway?gga04912/gga:424673%09red/gga:373931%09red/gga:395693%09red/gga:395654%09red
Apoptosis	KEGG PATHWAY	gga04210	5	127	0.0224215	0.138445	ATF4|TRAF1|DDIT3|JUN|FOS	http://www.genome.jp/kegg-bin/show_pathway?gga04210/gga:424673%09red/gga:100857832%09red/gga:396512%09red/gga:395693%09red/gga:417123%09red
Glycosaminoglycan biosynthesis - chondroitin sulfate / dermatan sulfate	KEGG PATHWAY	gga00532	2	19	0.0263617	0.150304	CHST3|XYLT1	http://www.genome.jp/kegg-bin/show_pathway?gga00532/gga:396018%09red/gga:414781%09red
Melanogenesis	KEGG PATHWAY	gga04916	4	91	0.0284133	0.15829	FZD8|GNAI2|GNAI3|WNT6	http://www.genome.jp/kegg-bin/show_pathway?gga04916/gga:374059%09red/gga:374097%09red/gga:395235%09red/gga:396367%09red
mTOR signaling pathway	KEGG PATHWAY	gga04150	5	140	0.0318856	0.170137	FZD8|PTEN|ULK1|WNT6|GRB10	http://www.genome.jp/kegg-bin/show_pathway?gga04150/gga:423675%09red/gga:374059%09red/gga:416800%09red/gga:395235%09red/gga:420948%09red
Mitophagy - animal	KEGG PATHWAY	gga04137	3	58	0.0377828	0.188116	ATF4|ULK1|JUN	http://www.genome.jp/kegg-bin/show_pathway?gga04137/gga:416800%09red/gga:424673%09red/gga:395693%09red
Cytokine-cytokine receptor interaction	KEGG PATHWAY	gga04060	6	202	0.0414978	0.200952	BMP7|LIF|CCL4|CSF1|INHBB|CCL20	http://www.genome.jp/kegg-bin/show_pathway?gga04060/gga:395468%09red/gga:100499189%09red/gga:395494%09red/gga:427718%09red/gga:396126%09red/gga:395082%09red
The GO term significantly ehriched in phGC between si and si-NC f the upregulated DEGs
Term	Database	ID	Input number	Background number	P-Value	Corrected P-Value	Input	Hyperlink
nucleus	Gene Ontology	GO:0005634	77	2478	2.08936e-14	2.95436e-11	EGR1|SYNPO|SMAD9|PHF12|CLOCK|MKNK2|NPAS3|NUAK2|SMAD7|ZFHX3|HDX|TBX3|DYRK3|TBX1|FST|TRIB2|NFAT5|TRAF4|AEN|LMCD1|KLF10|PTBP2|HEY2|SMC2|OTX1|EOMES|KLF6|KDM6A|MSX2|GLIS3|TCF24|ZC3H3|NFKB2|DOT1L|PDCD2|SMAD6|IPMK|PPRC1|EPB41|TRAF6|FOS|RXRG|JUN|LDB2|ZHX1|SRSF6|VDR|SATB1|CLK1|TTBK2|PSIP1|HHEX|SNAI1|MDM4|MYC|CDKL1|MIDN|EPAS1|TRPS1|ZC4H2|SRRM1|CCND1|MAF1|TET2|IRF8|OAZ2|KAT7|PTEN|MAFK|BCL9|BACH2|EMX2|ATF4|C…	http://amigo.geneontology.org/amigo/term/GO:0005634							C
negative regulation of transcription by RNA polymerase II	Gene Ontology	GO:0000122	32	520	2.68738e-13	1.89998e-10	VDR|SMAD9|PHF12|SMAD6|SMAD7|ZFHX3|TBX3|TBX1|AEBP1|NR1D2|LMCD1|HEY2|EGR1|EOMES|ZHX1|MSX2|DDIT3|TRAF6|LDB2|SATB1|HHEX|MDM4|MYC|TRPS1|CCND1|IRF8|EMX2|MAFK|BACH2|BCOR|FST|ATF3	http://amigo.geneontology.org/amigo/term/GO:0000122							P
DNA-binding transcription activator activity, RNA polymerase II-specific	Gene Ontology	GO:0001228	23	319	3.75483e-11	1.76978e-08	SMAD9|CLOCK|JUN|SMAD6|SMAD7|HDX|TBX3|TBX1|NFAT5|KLF10|EGR1|OTX1|EOMES|KLF6|NFKB2|DDIT3|FOS|MDM4|MYC|EPAS1|TOX2|ATF4|ATF3	http://amigo.geneontology.org/amigo/term/GO:0001228							F
positive regulation of transcription by RNA polymerase II	Gene Ontology	GO:0045944	35	779	9.09643e-11	3.21559e-08	VDR|SMAD9|CLOCK|GLIS3|SMAD6|SMAD7|HDX|TBX3|TBX1|NR1D2|KLF10|EGR1|OTX1|FSTL3|EOMES|KLF6|MYC|DOT1L|PPRC1|TRAF6|FOS|RXRG|LDB2|HEY2|NFKB2|BMP7|NFAT5|PSIP1|IER5|TET2|IRF8|KAT7|BCL9|TOX2|ZMIZ1	http://amigo.geneontology.org/amigo/term/GO:0045944							P
RNA polymerase II cis-regulatory region sequence-specific DNA binding	Gene Ontology	GO:0000978	25	409	1.4155e-10	4.00304e-08	SMAD9|CLOCK|OTX1|SMAD6|SMAD7|ZFHX3|TBX3|MAFK|NFAT5|NR1D2|KLF10|BACH2|JUN|KLF6|KDM6A|MYC|DDIT3|FOS|NFKB2|EPAS1|IRF8|EMX2|TOX2|ATF4|ATF3	http://amigo.geneontology.org/amigo/term/GO:0000978							F
nucleoplasm	Gene Ontology	GO:0005654	47	1526	8.54079e-09	2.01278e-06	EGR1|CLOCK|QSOX2|CDKL1|IPMK|MAFK|RNF38|CLCA2|NR1D2|MMS19|PSIP1|ATRIP|PCDH1|SMC2|NPAS3|FSTL3|KLF6|MAGI1|NRG1|ZHX1|DOT1L|TRA2A|PPRC1|CASZ1|TTC3|FOS|LDB2|VDR|BCOR|BACH2|ATG2B|MDM4|NFAT5|TRPS1|SGK3|TAF1D|CCND1|MAF1|IRF8|MCUB|CDC20|PTEN|TOX2|IER5|GORAB|ZMIZ1|ATF3	http://amigo.geneontology.org/amigo/term/GO:0005654							C
RNA polymerase II transcription regulatory region sequence-specific DNA binding	Gene Ontology	GO:0000977	15	197	5.25687e-08	9.99158e-06	TRPS1|BCOR|HHEX|GLIS3|RXRG|EOMES|TBX3|TBX1|AEBP1|EGR1|SATB1|TCF24|ATF4|MSX2|HEY2	http://amigo.geneontology.org/amigo/term/GO:0000977							F
extracellular space	Gene Ontology	GO:0005615	29	731	5.65294e-08	9.99158e-06	FJX1|CCL4|QSOX2|AEBP1|SMOC2|FBLN1|LOXL3|LOXL4|CPXM1|FSTL3|HBEGF|INHBB|NRG1|CCL20|ARTN|LAMA1|PDGFD|FST|MUC4|XYLT1|BMP7|LRIG1|DKK2|CSF1|TFPI2|ATRN|CHRD|PLTP|CPN2	http://amigo.geneontology.org/amigo/term/GO:0005615							C
transcription factor binding	Gene Ontology	GO:0008134	13	155	1.46134e-07	2.29592e-05	EPAS1|DDIT3|PPRC1|SMAD9|PIM1|CCND1|SMAD6|SMAD7|JUN|BCOR|TRIB2|NFAT5|MSX2	http://amigo.geneontology.org/amigo/term/GO:0008134							F
DNA-binding transcription repressor activity, RNA polymerase II-specific	Gene Ontology	GO:0001227	13	161	2.19853e-07	3.10872e-05	HHEX|BACH2|IRF8|EMX2|ZFHX3|TBX3|MAFK|AEBP1|SATB1|NR1D2|HEY2|MSX2|ATF3	http://amigo.geneontology.org/amigo/term/GO:0001227							F
SMAD protein signal transduction	Gene Ontology	GO:0060395	8	55	9.11994e-07	0.000107463	BMP7|SMAD9|FOS|SMAD6|SMAD7|JUN|INHBB|ZMIZ1	http://amigo.geneontology.org/amigo/term/GO:0060395							P
protein serine/threonine kinase activity	Gene Ontology	GO:0004674	13	207	3.12007e-06	0.000339368	ALPK2|SGK3|PIM3|PIM1|NUAK2|DYRK3|RIPK2|MAST4|MARK3|TTBK2|CLK1|CLK4|ULK1	http://amigo.geneontology.org/amigo/term/GO:0004674							F
RNA polymerase II activating transcription factor binding	Gene Ontology	GO:0001102	7	46	3.39577e-06	0.000342972	LDB2|FOS|JUN|EOMES|TBX3|TBX1|HEY2	http://amigo.geneontology.org/amigo/term/GO:0001102							#N/A
zinc ion binding	Gene Ontology	GO:0008270	21	527	3.85927e-06	0.0003638	TRAF1|TLL2|TRPS1|TRAF4|DHX58|TRAF6|ADAMTS2|CPXM1|TET2|RXRG|ZFHX3|KAT7|LMCD1|VDR|AEBP1|EGR1|TRAF7|ADA|NR1D2|ZMIZ1|HHIP	http://amigo.geneontology.org/amigo/term/GO:0008270							F
DNA-binding transcription factor activity	Gene Ontology	GO:0003700	13	216	4.83972e-06	0.00042771	NFAT5|SMAD7|SMAD9|CLOCK|BACH2|SMAD6|RXRG|MAFK|TRPS1|EGR1|ZHX1|NFKB2|SNAI1	http://amigo.geneontology.org/amigo/term/GO:0003700							F
cytoplasm	Gene Ontology	GO:0005737	53	2299	6.81854e-06	0.000554915	SPHK1|SMC2|SMAD9|MKNK2|NUAK2|SMAD7|ZFHX3|PUM2|DYRK3|VDR|FST|UBAC1|TRAF4|NR1D2|GNAI2|ARL4C|JADE1|AEN|IPMK|LOXL3|DHX58|PIM1|REPS1|P3H3|EGR1|MAGI1|MARK3|NRG1|NFKB2|EPAS1|DNMBP|SMAD6|TRAF1|DDIT3|ISCA1|PIM3|ANXA6|BAMBI|TTBK2|HHEX|HEY2|DEDD|ARL11|ZC4H2|CCND1|MAF1|IRF8|OAZ2|PTEN|HECW2|IER5|ATF4|ZMIZ1	http://amigo.geneontology.org/amigo/term/GO:0005737							C
transforming growth factor beta receptor signaling pathway	Gene Ontology	GO:0007179	7	52	7.06398e-06	0.000554915	SMAD9|FOS|SMAD6|SMAD7|JUN|BAMBI|ZMIZ1	http://amigo.geneontology.org/amigo/term/GO:0007179							P
transcription regulator complex	Gene Ontology	GO:0005667	11	165	1.06043e-05	0.000789185	EPAS1|SMAD7|SMAD9|CLOCK|JUN|SMAD6|RXRG|NPAS3|ZFHX3|LDB2|NFAT5	http://amigo.geneontology.org/amigo/term/GO:0005667							C
DNA-binding transcription factor activity, RNA polymerase II-specific	Gene Ontology	GO:0000981	14	289	2.18197e-05	0.00154265	EPAS1|KLF10|FOS|GLIS3|IRF8|NPAS3|CLOCK|KLF6|JUN|EGR1|TCF24|MYC|MSX2|ATF3	http://amigo.geneontology.org/amigo/term/GO:0000981							F
regulation of transcription by RNA polymerase II	Gene Ontology	GO:0006357	16	396	4.75409e-05	0.00305558	EPAS1|DDIT3|FOS|JUN|RXRG|NPAS3|CLOCK|ZHX1|EMX2|SATB1|BACH2|TCF24|ATF4|MDM4|ATF3|BRD3	http://amigo.geneontology.org/amigo/term/GO:0006357							P
skeletal system development	Gene Ontology	GO:0001501	6	54	8.65023e-05	0.00531801	VDR|EPHA2|TBX3|CHRD|FST|TRPS1	http://amigo.geneontology.org/amigo/term/GO:0001501							P
plasma membrane signaling receptor complex	Gene Ontology	GO:0098802	3	5	9.40276e-05	0.00537171	TRAF1|TRAF4|TRAF6	http://amigo.geneontology.org/amigo/term/GO:0098802							C
BMP signaling pathway	Gene Ontology	GO:0030509	6	55	9.49736e-05	0.00537171	BMP7|EGR1|SMAD9|SMAD6|SMAD7|FST	http://amigo.geneontology.org/amigo/term/GO:0030509							P
basement membrane	Gene Ontology	GO:0005604	6	60	0.000147751	0.00773779	LAMA1|LAMA3|ATRN|SMOC2|FBLN1|VWA1	http://amigo.geneontology.org/amigo/term/GO:0005604							C
cell differentiation	Gene Ontology	GO:0030154	12	266	0.000159331	0.0080462	RXRG|SDC3|SMAD9|SMAD6|SMAD7|FSTL3|HDX|HHEX|FST|NRG1|NR1D2|HEY2	http://amigo.geneontology.org/amigo/term/GO:0030154							P
skeletal muscle cell differentiation	Gene Ontology	GO:0035914	5	39	0.000185433	0.00874442	EOMES|EGR1|BCL9|ATF3|FOS	http://amigo.geneontology.org/amigo/term/GO:0035914							P
LIM domain binding	Gene Ontology	GO:0030274	3	7	0.000197894	0.00874442	LDB2|RIPK2|TLN1	http://amigo.geneontology.org/amigo/term/GO:0030274							F
thioesterase binding	Gene Ontology	GO:0031996	3	7	0.000197894	0.00874442	TRAF1|TRAF4|TRAF6	http://amigo.geneontology.org/amigo/term/GO:0031996							F
positive regulation of transcription from RNA polymerase II promoter in response to endoplasmic reticulum stress	Gene Ontology	GO:1990440	3	7	0.000197894	0.00874442	ATF4|DDIT3|ATF3	http://amigo.geneontology.org/amigo/term/GO:1990440							P
growth factor activity	Gene Ontology	GO:0008083	7	93	0.000217376	0.00912966	BMP7|PDGFD|CSF1|HBEGF|INHBB|NRG1|ARTN	http://amigo.geneontology.org/amigo/term/GO:0008083							F
negative regulation of apoptotic process	Gene Ontology	GO:0043066	10	196	0.000219525	0.00912966	SPHK1|PIM3|TBX3|SMAD6|PIM1|PTEN|DYRK3|MSX2|MDM4|SHC1	http://amigo.geneontology.org/amigo/term/GO:0043066							P
animal organ morphogenesis	Gene Ontology	GO:0009887	6	67	0.000257938	0.0102479	LAMA1|VDR|TRAF6|ATRN|LAMA3|LAMB2	http://amigo.geneontology.org/amigo/term/GO:0009887							P
transcription regulatory region sequence-specific DNA binding	Gene Ontology	GO:0000976	7	96	0.000260909	0.0102479	KLF10|SMAD6|EGR1|JUN|ZFHX3|KLF6|MAFK	http://amigo.geneontology.org/amigo/term/GO:0000976							F
branching involved in salivary gland morphogenesis	Gene Ontology	GO:0060445	3	8	0.000269668	0.0103057	BMP7|LAMA1|TGM2	http://amigo.geneontology.org/amigo/term/GO:0060445							P
cytosol	Gene Ontology	GO:0005829	44	2089	0.000339376	0.0120433	TGM2|VDR|CLOCK|AMPD2|PNPT1|MSX2|PUM2|CLCA2|DYRK3|RIPK2|UBAC1|CTIF|CDC20|ARL4C|PIM3|TRAF6|PREX1|HAUS6|BACH2|PIM1|NSF|TLN1|KLF6|NFKB2|VAC14|SMAD6|ULK1|CASZ1|TTC3|FOS|UCK2|ADA|TTBK2|EPB41|AP1B1|PQLC1|MIDN|NFAT5|RAB9B|OAZ2|KAT7|PTEN|GORAB|OGA	http://amigo.geneontology.org/amigo/term/GO:0005829							C
heteromeric SMAD protein complex	Gene Ontology	GO:0071144	3	9	0.00035634	0.0120433	SMAD6|SMAD7|SMAD9	http://amigo.geneontology.org/amigo/term/GO:0071144							C
pulmonary valve morphogenesis	Gene Ontology	GO:0003184	3	9	0.00035634	0.0120433	STRA6|SMAD6|HEY2	http://amigo.geneontology.org/amigo/term/GO:0003184							P
positive regulation of osteoclast differentiation	Gene Ontology	GO:0045672	3	9	0.00035634	0.0120433	KLF10|TRAF6|FOS	http://amigo.geneontology.org/amigo/term/GO:0045672							P
negative regulation of transcription, DNA-templated	Gene Ontology	GO:0045892	10	209	0.000357721	0.0120433	BMP7|KLF10|SHC1|CLOCK|KAT7|LDB2|TBX3|LOXL3|NRG1|HHEX	http://amigo.geneontology.org/amigo/term/GO:0045892							P
tissue development	Gene Ontology	GO:0009888	4	25	0.000393697	0.0129462	LAMA1|LAMA3|LAMB2|ATRN	http://amigo.geneontology.org/amigo/term/GO:0009888							P
positive regulation of protein binding	Gene Ontology	GO:0032092	5	47	0.000410122	0.0131798	EPB41|BAMBI|LRP1|RIPK2|MARK3	http://amigo.geneontology.org/amigo/term/GO:0032092							P
ATP binding	Gene Ontology	GO:0005524	27	1073	0.000421184	0.0132345	MYO3B|MKNK2|NUAK2|EPHA2|DYRK3|RIPK2|TRIB2|ULK1|DHX58|GRK6|SMC2|CDKL1|NSF|MARK3|ABCB9|ABCD4|ALPK2|PIM3|PIM1|KIF7|UCK2|MAST4|TTBK2|SGK3|ABCA1|CLK1|CLK4	http://amigo.geneontology.org/amigo/term/GO:0005524							F
positive regulation of heart rate	Gene Ontology	GO:0010460	3	10	0.000459101	0.0141124	RYR2|HEY2|ADA	http://amigo.geneontology.org/amigo/term/GO:0010460							P
regulation of apoptotic process	Gene Ontology	GO:0042981	5	52	0.000629022	0.0181518	EGR1|TRAF4|DEDD|TRAF6|CIDEC	http://amigo.geneontology.org/amigo/term/GO:0042981							P
positive regulation of ERK1 and ERK2 cascade	Gene Ontology	GO:0070374	7	114	0.000691545	0.0195569	PDGFD|SHC1|CCL4|JUN|PTEN|RIPK2|CCL20	http://amigo.geneontology.org/amigo/term/GO:0070374							P
fibronectin binding	Gene Ontology	GO:0001968	3	12	0.000717396	0.0195977	FBLN1|LOXL3|FSTL3	http://amigo.geneontology.org/amigo/term/GO:0001968							F
peptidyl-serine phosphorylation	Gene Ontology	GO:0018105	7	115	0.000726181	0.0195977	ULK1|SGK3|MKNK2|DYRK3|MAST4|TTBK2|CLK1	http://amigo.geneontology.org/amigo/term/GO:0018105							P
cell migration	Gene Ontology	GO:0016477	8	151	0.000734565	0.0195977	LAMA3|SDC3|SYDE2|SYDE1|ATRN|PTEN|BAMBI|LAMB2	http://amigo.geneontology.org/amigo/term/GO:0016477							P
response to muscle stretch	Gene Ontology	GO:0035994	3	13	0.000875068	0.0225903	RYR2|JUN|FOS	http://amigo.geneontology.org/amigo/term/GO:0035994							P
intracellular signal transduction	Gene Ontology	GO:0035556	10	240	0.000995981	0.0247372	SGK3|SHC3|MKNK2|NUAK2|RGS11|PREX1|MAST4|MARK3|NRG1|DNMBP	http://amigo.geneontology.org/amigo/term/GO:0035556							P
enzyme binding	Gene Ontology	GO:0019899	7	122	0.00100882	0.0247372	ZFHX3|CDC20|LDB2|PTEN|MDM4|MMS19|WDR76	http://amigo.geneontology.org/amigo/term/GO:0019899							F
transcription repressor complex	Gene Ontology	GO:0017053	4	33	0.00101468	0.0247372	CCND1|HEY2|JUN|PHF12	http://amigo.geneontology.org/amigo/term/GO:0017053							C
I-SMAD binding	Gene Ontology	GO:0070411	3	14	0.0010531	0.0252388	SMAD6|SMAD7|SMAD9	http://amigo.geneontology.org/amigo/term/GO:0070411							F
protein autophosphorylation	Gene Ontology	GO:0046777	6	95	0.00144907	0.0325672	ULK1|PIM3|PIM1|MKNK2|CLK1|CLK4	http://amigo.geneontology.org/amigo/term/GO:0046777							P
R-SMAD binding	Gene Ontology	GO:0070412	3	16	0.00147404	0.0325672	SMAD6|JUN|FOS	http://amigo.geneontology.org/amigo/term/GO:0070412							F
tumor necrosis factor receptor binding	Gene Ontology	GO:0005164	3	16	0.00147404	0.0325672	TRAF1|TRAF4|TRAF6	http://amigo.geneontology.org/amigo/term/GO:0005164							F
regulation of I-kappaB kinase/NF-kappaB signaling	Gene Ontology	GO:0043122	3	16	0.00147404	0.0325672	TRAF1|TRAF4|TRAF6	http://amigo.geneontology.org/amigo/term/GO:0043122							P
positive regulation of apoptotic signaling pathway	Gene Ontology	GO:2001235	3	16	0.00147404	0.0325672	PTEN|INHBB|TRAF7	http://amigo.geneontology.org/amigo/term/GO:2001235							P
nucleolus	Gene Ontology	GO:0005730	14	446	0.00155532	0.0338341	MIDN|TTC3|PIM1|MAF1|SMC2|TRA2A|LDB2|PCDH1|MAGI1|IER5|GORAB|DEDD|ATF3|AEN	http://amigo.geneontology.org/amigo/term/GO:0005730							C
response to drug	Gene Ontology	GO:0042493	5	65	0.00160049	0.0342893	CCND1|NPC1|EMX2|PTPRM|FOS	http://amigo.geneontology.org/amigo/term/GO:0042493							#N/A
protein processing	Gene Ontology	GO:0016485	4	38	0.0016401	0.0346134	CPXM1|AEBP1|PCSK4|ADAMTS2	http://amigo.geneontology.org/amigo/term/GO:0016485							P
positive regulation of cell population proliferation	Gene Ontology	GO:0008284	9	217	0.00181695	0.0377819	PDGFD|HBEGF|TBX3|PTEN|BAMBI|NRG1|MYC|DOT1L|CRIP2	http://amigo.geneontology.org/amigo/term/GO:0008284							P
collagen binding	Gene Ontology	GO:0005518	4	40	0.00195188	0.0399993	FST|MRC2|AEBP1|P3H1	http://amigo.geneontology.org/amigo/term/GO:0005518							F
transcription coregulator activity	Gene Ontology	GO:0003712	5	70	0.00217339	0.0439024	NRG1|LDB2|MSX2|PPRC1|PHF12	http://amigo.geneontology.org/amigo/term/GO:0003712							F
plasma membrane	Gene Ontology	GO:0005886	33	1580	0.00224242	0.0446588	KCTD3|VDR|SYTL2|EPB41|ARL11|TRAF7|UBAC1|GNAI2|ARL4C|JADE1|PREX1|FZD8|RYR2|REPS1|NSF|MAGI1|MARK3|NRG1|SHC3|SHC1|PTEN|STRA6|ATRN|LDB2|BAMBI|CORIN|PMP22|SDC3|FAT2|BST1|FLOT2|PTPRM|PTPRJ	http://amigo.geneontology.org/amigo/term/GO:0005886							C
protein phosphorylation	Gene Ontology	GO:0006468	9	226	0.00236622	0.0458333	LAMA1|ALPK2|GRK6|NUAK2|CDKL1|CCND1|MYO3B|TRIB2|RIPK2	http://amigo.geneontology.org/amigo/term/GO:0006468							P
regulation of transcription, DNA-templated	Gene Ontology	GO:0006355	9	226	0.00236622	0.0458333	VDR|SMAD9|PHF12|TAF1D|SMAD6|SMAD7|CLOCK|NFKB2|SNAI1	http://amigo.geneontology.org/amigo/term/GO:0006355							P
positive regulation of JNK cascade	Gene Ontology	GO:0046330	4	43	0.00249293	0.0476351	TRAF1|RIPK2|TRAF4|TRAF6	http://amigo.geneontology.org/amigo/term/GO:0046330							P
vasculogenesis	Gene Ontology	GO:0001570	4	44	0.00269401	0.050791	ZMIZ1|HHEX|HEY2|EPHA2	http://amigo.geneontology.org/amigo/term/GO:0001570							P
negative regulation of Notch signaling pathway	Gene Ontology	GO:0045746	3	21	0.00294441	0.0527436	BEND6|BMP7|HEY2	http://amigo.geneontology.org/amigo/term/GO:0045746							P
ubiquitin protein ligase binding	Gene Ontology	GO:0031625	8	190	0.00294455	0.0527436	TRAF1|TRAF4|SMAD9|TRAF6|SMAD6|SMAD7|JUN|TRIB2	http://amigo.geneontology.org/amigo/term/GO:0031625							F
protein-lysine 6-oxidase activity	Gene Ontology	GO:0004720	2	5	0.0029468	0.0527436	LOXL3|LOXL4	http://amigo.geneontology.org/amigo/term/GO:0004720							F
peptidyl-lysine oxidation	Gene Ontology	GO:0018057	2	5	0.0029468	0.0527436	LOXL3|LOXL4	http://amigo.geneontology.org/amigo/term/GO:0018057							P
nuclear chromatin	Gene Ontology	GO:0000790	7	149	0.00298408	0.0527436	TRPS1|PSIP1|EGR1|JUN|KAT7|EOMES|KDM6A	http://amigo.geneontology.org/amigo/term/GO:0000790							#N/A
extracellular matrix structural constituent	Gene Ontology	GO:0005201	4	46	0.00312896	0.0546216	LAMA1|FBLN1|LAMA3|LAMB2	http://amigo.geneontology.org/amigo/term/GO:0005201							F
DNA damage checkpoint	Gene Ontology	GO:0000077	3	22	0.00331622	0.0558231	ATRIP|DOT1L|CLOCK	http://amigo.geneontology.org/amigo/term/GO:0000077							P
osteoclast differentiation	Gene Ontology	GO:0030316	3	22	0.00331622	0.0558231	CSF1|TRAF6|EPHA2	http://amigo.geneontology.org/amigo/term/GO:0030316							P
positive regulation of cell adhesion	Gene Ontology	GO:0045785	3	22	0.00331622	0.0558231	TGM2|CHRD|PTPRJ	http://amigo.geneontology.org/amigo/term/GO:0045785							P
heterotrimeric G-protein complex	Gene Ontology	GO:0005834	3	23	0.00371551	0.0592623	P3H3|GNAI2|GNAI3	http://amigo.geneontology.org/amigo/term/GO:0005834							C
wound healing, spreading of epidermal cells	Gene Ontology	GO:0035313	2	6	0.00389773	0.0592623	HBEGF|MSX2	http://amigo.geneontology.org/amigo/term/GO:0035313							P
positive regulation of RIG-I signaling pathway	Gene Ontology	GO:1900246	2	6	0.00389773	0.0592623	PUM2|DHX58	http://amigo.geneontology.org/amigo/term/GO:1900246							#N/A
negative regulation of activin receptor signaling pathway	Gene Ontology	GO:0032926	2	6	0.00389773	0.0592623	FST|FSTL3	http://amigo.geneontology.org/amigo/term/GO:0032926							P
chromatin silencing at telomere	Gene Ontology	GO:0006348	2	6	0.00389773	0.0592623	DPY30|DOT1L	http://amigo.geneontology.org/amigo/term/GO:0006348							#N/A
protein maturation by iron-sulfur cluster transfer	Gene Ontology	GO:0097428	2	6	0.00389773	0.0592623	ISCA1|MMS19	http://amigo.geneontology.org/amigo/term/GO:0097428							P
histone H4-K12 acetylation	Gene Ontology	GO:0043983	2	6	0.00389773	0.0592623	JADE1|KAT7	http://amigo.geneontology.org/amigo/term/GO:0043983							#N/A
negative regulation of transcription regulatory region DNA binding	Gene Ontology	GO:2000678	2	6	0.00389773	0.0592623	MSX2|HEY2	http://amigo.geneontology.org/amigo/term/GO:2000678							#N/A
pulmonary artery morphogenesis	Gene Ontology	GO:0061156	2	6	0.00389773	0.0592623	STRA6|HEY2	http://amigo.geneontology.org/amigo/term/GO:0061156							P
endocytosis	Gene Ontology	GO:0006897	6	118	0.00405695	0.0610213	LRP1|LOXL4|REPS1|TLN1|NPC1|LOXL3	http://amigo.geneontology.org/amigo/term/GO:0006897							P
lung development	Gene Ontology	GO:0030324	4	50	0.00413781	0.0610213	EPAS1|LOXL3|PDPN|ADAMTS2	http://amigo.geneontology.org/amigo/term/GO:0030324							P
regulation of RNA splicing	Gene Ontology	GO:0043484	3	24	0.00414289	0.0610213	CLK1|CLK4|PTBP2	http://amigo.geneontology.org/amigo/term/GO:0043484							P
calcium ion binding	Gene Ontology	GO:0005509	13	447	0.00424086	0.0618204	TLL2|LRP1|LTBP2|ANXA6|PCDH1|RYR2|REPS1|MUC4|FAT2|FST|EDEM1|SMOC2|FBLN1	http://amigo.geneontology.org/amigo/term/GO:0005509							F
cell division	Gene Ontology	GO:0051301	5	83	0.00434546	0.0626988	CCND1|SMC2|GNAI2|GNAI3|EPB41	http://amigo.geneontology.org/amigo/term/GO:0051301							P
somatic stem cell population maintenance	Gene Ontology	GO:0035019	3	25	0.00459892	0.0638611	LDB2|KLF10|BCL9	http://amigo.geneontology.org/amigo/term/GO:0035019							P
tumor necrosis factor-mediated signaling pathway	Gene Ontology	GO:0033209	3	25	0.00459892	0.0638611	TRAF1|TRAF4|TRAF6	http://amigo.geneontology.org/amigo/term/GO:0033209							P
synapse assembly	Gene Ontology	GO:0007416	3	25	0.00459892	0.0638611	NRG1|PTEN|PDCD2	http://amigo.geneontology.org/amigo/term/GO:0007416							P
chromatin binding	Gene Ontology	GO:0003682	10	300	0.00473261	0.0638611	NFAT5|HHEX|PSIP1|FOS|SMAD6|JUN|EOMES|KDM6A|SATB1|BRD3	http://amigo.geneontology.org/amigo/term/GO:0003682							F
response to redox state	Gene Ontology	GO:0051775	2	7	0.00497143	0.0638611	RYR2|CLOCK	http://amigo.geneontology.org/amigo/term/GO:0051775							P
negative regulation of epithelial cell differentiation	Gene Ontology	GO:0030857	2	7	0.00497143	0.0638611	CCND1|TBX3	http://amigo.geneontology.org/amigo/term/GO:0030857							P
positive regulation of cell-cell adhesion	Gene Ontology	GO:0022409	2	7	0.00497143	0.0638611	FSTL3|MAGI1	http://amigo.geneontology.org/amigo/term/GO:0022409							P
cell-substrate adhesion	Gene Ontology	GO:0031589	2	7	0.00497143	0.0638611	FAT2|SMAD6	http://amigo.geneontology.org/amigo/term/GO:0031589							P
positive regulation of ubiquitin protein ligase activity	Gene Ontology	GO:1904668	2	7	0.00497143	0.0638611	PTEN|CDC20	http://amigo.geneontology.org/amigo/term/GO:1904668							#N/A
myeloid cell differentiation	Gene Ontology	GO:0030099	2	7	0.00497143	0.0638611	TET2|IRF8	http://amigo.geneontology.org/amigo/term/GO:0030099							P
mesoderm formation	Gene Ontology	GO:0001707	3	26	0.00508414	0.0638611	EOMES|BMP7|CHRD	http://amigo.geneontology.org/amigo/term/GO:0001707							P
protein K63-linked ubiquitination	Gene Ontology	GO:0070534	3	26	0.00508414	0.0638611	TRAF1|TRAF4|TRAF6	http://amigo.geneontology.org/amigo/term/GO:0070534							P
cytoplasmic side of plasma membrane	Gene Ontology	GO:0009898	3	26	0.00508414	0.0638611	PTEN|TRAF6|TRAF1	http://amigo.geneontology.org/amigo/term/GO:0009898							C
cell fate specification	Gene Ontology	GO:0001708	3	26	0.00508414	0.0638611	EOMES|TBX3|TBX1	http://amigo.geneontology.org/amigo/term/GO:0001708							P
transcription corepressor activity	Gene Ontology	GO:0003714	6	124	0.00510347	0.0638611	BEND6|PHF12|CCND1|ZHX1|LMCD1|BCOR	http://amigo.geneontology.org/amigo/term/GO:0003714							F
positive regulation of apoptotic process	Gene Ontology	GO:0043065	6	125	0.00529546	0.0656823	BMP7|CTLA4|TGM2|JUN|RIPK2|ATF4	http://amigo.geneontology.org/amigo/term/GO:0043065							P
outflow tract morphogenesis	Gene Ontology	GO:0003151	3	27	0.00559905	0.0682505	HEY2|TBX3|JUN	http://amigo.geneontology.org/amigo/term/GO:0003151							P
negative regulation of protein catabolic process	Gene Ontology	GO:0042177	3	27	0.00559905	0.0682505	NRG1|MDM4|DEDD	http://amigo.geneontology.org/amigo/term/GO:0042177							P
positive regulation of epithelial to mesenchymal transition	Gene Ontology	GO:0010718	3	28	0.00614412	0.0691829	BMP7|BAMBI|PDPN	http://amigo.geneontology.org/amigo/term/GO:0010718							P
N-acetylglucosamine metabolic process	Gene Ontology	GO:0006044	2	8	0.00616481	0.0691829	CHST3|OGA	http://amigo.geneontology.org/amigo/term/GO:0006044							P
locomotor rhythm	Gene Ontology	GO:0045475	2	8	0.00616481	0.0691829	PTEN|EGR1	http://amigo.geneontology.org/amigo/term/GO:0045475							P
peptide hormone processing	Gene Ontology	GO:0016486	2	8	0.00616481	0.0691829	CORIN|PCSK4	http://amigo.geneontology.org/amigo/term/GO:0016486							P
MLL3/4 complex	Gene Ontology	GO:0044666	2	8	0.00616481	0.0691829	DPY30|KDM6A	http://amigo.geneontology.org/amigo/term/GO:0044666							C
clathrin light chain binding	Gene Ontology	GO:0032051	2	8	0.00616481	0.0691829	HIP1|TLN1	http://amigo.geneontology.org/amigo/term/GO:0032051							F
collagen metabolic process	Gene Ontology	GO:0032963	2	8	0.00616481	0.0691829	P3H3|P3H1	http://amigo.geneontology.org/amigo/term/GO:0032963							P
anaphase-promoting complex binding	Gene Ontology	GO:0010997	2	8	0.00616481	0.0691829	PTEN|CDC20	http://amigo.geneontology.org/amigo/term/GO:0010997							F
RNA catabolic process	Gene Ontology	GO:0006401	2	8	0.00616481	0.0691829	PNPT1|AEN	http://amigo.geneontology.org/amigo/term/GO:0006401							P
positive regulation of pri-miRNA transcription by RNA polymerase II	Gene Ontology	GO:1902895	3	29	0.00671979	0.0747892	SMAD6|EGR1|JUN	http://amigo.geneontology.org/amigo/term/GO:1902895							P
central nervous system development	Gene Ontology	GO:0007417	4	58	0.00677017	0.0747892	EMX2|PTEN|TBX3|SHC3	http://amigo.geneontology.org/amigo/term/GO:0007417							P
signaling receptor binding	Gene Ontology	GO:0005102	6	133	0.00702686	0.0770231	LAMA1|PECR|PDPN|RIPK2|ABCA1|NRG1	http://amigo.geneontology.org/amigo/term/GO:0005102							F
regulation of cell migration	Gene Ontology	GO:0030334	4	59	0.00716167	0.0771492	TTBK2|LDB2|LAMA3|LAMA1	http://amigo.geneontology.org/amigo/term/GO:0030334							P
positive regulation of transcription, DNA-templated	Gene Ontology	GO:0045893	8	222	0.00717373	0.0771492	CASZ1|PIM1|EGR1|ZFHX3|TBX3|BAMBI|MMS19|SHC1	http://amigo.geneontology.org/amigo/term/GO:0045893							P
hemopoiesis	Gene Ontology	GO:0030097	3	30	0.00732646	0.0771492	MKNK2|CCL4|CRIP2	http://amigo.geneontology.org/amigo/term/GO:0030097							P
melanosome	Gene Ontology	GO:0042470	3	30	0.00732646	0.0771492	SYTL2|RAB32|ANXA6	http://amigo.geneontology.org/amigo/term/GO:0042470							C
positive regulation of calcineurin-NFAT signaling cascade	Gene Ontology	GO:0070886	2	9	0.00747485	0.0771492	NRG1|LMCD1	http://amigo.geneontology.org/amigo/term/GO:0070886							P
Sin3 complex	Gene Ontology	GO:0016580	2	9	0.00747485	0.0771492	HEY2|PHF12	http://amigo.geneontology.org/amigo/term/GO:0016580							C
forebrain morphogenesis	Gene Ontology	GO:0048853	2	9	0.00747485	0.0771492	PTEN|HHEX	http://amigo.geneontology.org/amigo/term/GO:0048853							P
regulation of BMP signaling pathway	Gene Ontology	GO:0030510	2	9	0.00747485	0.0771492	FST|FSTL3	http://amigo.geneontology.org/amigo/term/GO:0030510							P
negative regulation of protein kinase B signaling	Gene Ontology	GO:0051898	3	31	0.00796454	0.0816076	PTEN|PTPRJ|EPHA2	http://amigo.geneontology.org/amigo/term/GO:0051898							P
negative regulation of fat cell differentiation	Gene Ontology	GO:0045599	3	32	0.00863435	0.0855956	LRP3|MSX2|TRIB2	http://amigo.geneontology.org/amigo/term/GO:0045599							P
peptide metabolic process	Gene Ontology	GO:0006518	2	10	0.00889855	0.0855956	CPXM1|AEBP1	http://amigo.geneontology.org/amigo/term/GO:0006518							P
eyelid development in camera-type eye	Gene Ontology	GO:0061029	2	10	0.00889855	0.0855956	STRA6|JUN	http://amigo.geneontology.org/amigo/term/GO:0061029							P
immune system process	Gene Ontology	GO:0002376	2	10	0.00889855	0.0855956	CTLA4|IRF8	http://amigo.geneontology.org/amigo/term/GO:0002376							P
intracellular cholesterol transport	Gene Ontology	GO:0032367	2	10	0.00889855	0.0855956	NPC1|ABCA1	http://amigo.geneontology.org/amigo/term/GO:0032367							P
activin binding	Gene Ontology	GO:0048185	2	10	0.00889855	0.0855956	FST|FSTL3	http://amigo.geneontology.org/amigo/term/GO:0048185							F
regulation of peptidyl-tyrosine phosphorylation	Gene Ontology	GO:0050730	2	10	0.00889855	0.0855956	BST1|PDGFD	http://amigo.geneontology.org/amigo/term/GO:0050730							P
activation of NF-kappaB-inducing kinase activity	Gene Ontology	GO:0007250	2	10	0.00889855	0.0855956	TRAF4|TRAF6	http://amigo.geneontology.org/amigo/term/GO:0007250							#N/A
interleukin-1-mediated signaling pathway	Gene Ontology	GO:0070498	2	10	0.00889855	0.0855956	EGR1|TRAF6	http://amigo.geneontology.org/amigo/term/GO:0070498							P
catalytic activity	Gene Ontology	GO:0003824	3	33	0.00933624	0.0891989	SCLY|DIP2C|HHIP	http://amigo.geneontology.org/amigo/term/GO:0003824							F
nuclear speck	Gene Ontology	GO:0016607	8	235	0.00981697	0.0926257	EPAS1|SRSF6|SRRM1|NUAK2|HAUS6|DYRK3|MSX2|JADE1	http://amigo.geneontology.org/amigo/term/GO:0016607							C
phosphatidylinositol binding	Gene Ontology	GO:0035091	4	65	0.00982592	0.0926257	SGK3|HIP1|PHF12|TLN1	http://amigo.geneontology.org/amigo/term/GO:0035091							F
neutrophil chemotaxis	Gene Ontology	GO:0030593	3	34	0.0100705	0.0933687	CCL20|CCL4|PREX1	http://amigo.geneontology.org/amigo/term/GO:0030593							P
calcium-mediated signaling using intracellular calcium source	Gene Ontology	GO:0035584	2	11	0.010433	0.0933687	CCL20|RYR2	http://amigo.geneontology.org/amigo/term/GO:0035584							P
interstitial matrix	Gene Ontology	GO:0005614	2	11	0.010433	0.0933687	SMOC2|VWA1	http://amigo.geneontology.org/amigo/term/GO:0005614							C
positive regulation of interleukin-2 production	Gene Ontology	GO:0032743	2	11	0.010433	0.0933687	RIPK2|TRAF6	http://amigo.geneontology.org/amigo/term/GO:0032743							P
positive regulation of cholesterol efflux	Gene Ontology	GO:0010875	2	11	0.010433	0.0933687	PLTP|ABCA1	http://amigo.geneontology.org/amigo/term/GO:0010875							P
positive regulation of receptor-mediated endocytosis	Gene Ontology	GO:0048260	2	11	0.010433	0.0933687	HIP1|TLN1	http://amigo.geneontology.org/amigo/term/GO:0048260							P
CCR chemokine receptor binding	Gene Ontology	GO:0048020	2	11	0.010433	0.0933687	CCL20|CCL4	http://amigo.geneontology.org/amigo/term/GO:0048020							F
ATPase-coupled transmembrane transporter activity	Gene Ontology	GO:0042626	3	35	0.0108374	0.0957162	ABCB9|ABCD4|ABCA1	http://amigo.geneontology.org/amigo/term/GO:0042626							F
cell-cell adhesion	Gene Ontology	GO:0098609	4	67	0.010839	0.0957162	FAT2|LAMA3|SHC1|PDPN	http://amigo.geneontology.org/amigo/term/GO:0098609							P
identical protein binding	Gene Ontology	GO:0042802	16	678	0.0109041	0.0957162	TRAF1|RYR2|TRAF4|TRAF6|ANXA6|IER5|SMAD6|SDC3|JUN|RAB9B|VWA1|PTEN|ULK1|FBLN1|HEY2|PTPRM	http://amigo.geneontology.org/amigo/term/GO:0042802							F
protein stabilization	Gene Ontology	GO:0050821	5	105	0.0109661	0.0957162	MDM4|PTEN|HIP1|P3H1|PIM1	http://amigo.geneontology.org/amigo/term/GO:0050821							P
nuclear receptor activity	Gene Ontology	GO:0004879	3	36	0.0116372	0.0986965	NR1D2|RXRG|VDR	http://amigo.geneontology.org/amigo/term/GO:0004879							F
receptor tyrosine kinase binding	Gene Ontology	GO:0030971	3	36	0.0116372	0.0986965	ARTN|SHC1|SHC3	http://amigo.geneontology.org/amigo/term/GO:0030971							F
collagen fibril organization	Gene Ontology	GO:0030199	3	36	0.0116372	0.0986965	LOXL3|LOXL4|ADAMTS2	http://amigo.geneontology.org/amigo/term/GO:0030199							P
clathrin adaptor activity	Gene Ontology	GO:0035615	2	12	0.0120753	0.0986965	HIP1|TLN1	http://amigo.geneontology.org/amigo/term/GO:0035615							F
epithelial tube branching involved in lung morphogenesis	Gene Ontology	GO:0060441	2	12	0.0120753	0.0986965	LAMA1|HHIP	http://amigo.geneontology.org/amigo/term/GO:0060441							P
ventricular trabecula myocardium morphogenesis	Gene Ontology	GO:0003222	2	12	0.0120753	0.0986965	NRG1|HEY2	http://amigo.geneontology.org/amigo/term/GO:0003222							P
positive regulation of brown fat cell differentiation	Gene Ontology	GO:0090336	2	12	0.0120753	0.0986965	BMP7|PIM1	http://amigo.geneontology.org/amigo/term/GO:0090336							P
mRNA splice site selection	Gene Ontology	GO:0006376	2	12	0.0120753	0.0986965	PTBP2|SRSF6	http://amigo.geneontology.org/amigo/term/GO:0006376							P
negative regulation of cell cycle arrest	Gene Ontology	GO:0071157	2	12	0.0120753	0.0986965	CCND1|MDM4	http://amigo.geneontology.org/amigo/term/GO:0071157							#N/A
mitochondrial calcium ion homeostasis	Gene Ontology	GO:0051560	2	12	0.0120753	0.0986965	MCUB|ANXA6	http://amigo.geneontology.org/amigo/term/GO:0051560							P
lipid transporter activity	Gene Ontology	GO:0005319	2	12	0.0120753	0.0986965	NPC1|ABCA1	http://amigo.geneontology.org/amigo/term/GO:0005319							F
DNA binding	Gene Ontology	GO:0003677	11	403	0.0126062	0.101858	EGR1|SMAD9|DHX58|CLOCK|SMAD7|HDX|ZHX1|NFKB2|SNAI1|DEDD|WDR76	http://amigo.geneontology.org/amigo/term/GO:0003677							F
positive regulation of NF-kappaB transcription factor activity	Gene Ontology	GO:0051092	4	71	0.0130619	0.103414	TRAF1|RIPK2|TRAF6|CLOCK	http://amigo.geneontology.org/amigo/term/GO:0051092							P
anatomical structure morphogenesis	Gene Ontology	GO:0009653	3	38	0.0133363	0.103414	SMAD6|SMAD7|SMAD9	http://amigo.geneontology.org/amigo/term/GO:0009653							P
negative regulation of ERK1 and ERK2 cascade	Gene Ontology	GO:0070373	3	38	0.0133363	0.103414	PTEN|FBLN1|ATF3	http://amigo.geneontology.org/amigo/term/GO:0070373							P
phosphatidylserine binding	Gene Ontology	GO:0001786	3	38	0.0133363	0.103414	SYTL2|TLN1|ANXA6	http://amigo.geneontology.org/amigo/term/GO:0001786							F
G protein-coupled receptor signaling pathway	Gene Ontology	GO:0007186	8	249	0.0134091	0.103414	CCL4|PREX1|FZD8|RGS11|KCNK2|GPR39|P3H3|CCL20	http://amigo.geneontology.org/amigo/term/GO:0007186							P
protein dimerization activity	Gene Ontology	GO:0046983	5	111	0.0135614	0.103414	TCF24|HEY2|MYC|NPAS3|CLOCK	http://amigo.geneontology.org/amigo/term/GO:0046983							F
integrin binding	Gene Ontology	GO:0005178	4	72	0.0136595	0.103414	NRG1|LAMA3|LAMB2|TLN1	http://amigo.geneontology.org/amigo/term/GO:0005178							F
histone H4-K5 acetylation	Gene Ontology	GO:0043981	2	13	0.0138227	0.103414	JADE1|KAT7	http://amigo.geneontology.org/amigo/term/GO:0043981							P
regulation of ERK1 and ERK2 cascade	Gene Ontology	GO:0070372	2	13	0.0138227	0.103414	EPHA2|TRAF7	http://amigo.geneontology.org/amigo/term/GO:0070372							P
cardiac muscle tissue development	Gene Ontology	GO:0048738	2	13	0.0138227	0.103414	BMP7|PTEN	http://amigo.geneontology.org/amigo/term/GO:0048738							P
embryonic digestive tract development	Gene Ontology	GO:0048566	2	13	0.0138227	0.103414	STRA6|ADA	http://amigo.geneontology.org/amigo/term/GO:0048566							P
cellular response to cadmium ion	Gene Ontology	GO:0071276	2	13	0.0138227	0.103414	JUN|FOS	http://amigo.geneontology.org/amigo/term/GO:0071276							P
histone H4-K8 acetylation	Gene Ontology	GO:0043982	2	13	0.0138227	0.103414	JADE1|KAT7	http://amigo.geneontology.org/amigo/term/GO:0043982							P
positive regulation of peptidyl-threonine phosphorylation	Gene Ontology	GO:0010800	2	13	0.0138227	0.103414	BMP7|RIPK2	http://amigo.geneontology.org/amigo/term/GO:0010800							P
extracellular matrix organization	Gene Ontology	GO:0030198	5	112	0.0140308	0.104419	SMOC2|FBLN1|ADAMTS2|NFKB2|VWA1	http://amigo.geneontology.org/amigo/term/GO:0030198							P
endosomal transport	Gene Ontology	GO:0016197	3	39	0.014236	0.105391	DPY30|REPS1|ABCA1	http://amigo.geneontology.org/amigo/term/GO:0016197							P
heart development	Gene Ontology	GO:0007507	5	115	0.0155042	0.109706	PTEN|AP1B1|TBX1|SHC1|BCOR	http://amigo.geneontology.org/amigo/term/GO:0007507							P
protein O-linked glycosylation	Gene Ontology	GO:0006493	2	14	0.0156723	0.109706	TET2|EOGT	http://amigo.geneontology.org/amigo/term/GO:0006493							P
L-ascorbic acid binding	Gene Ontology	GO:0031418	2	14	0.0156723	0.109706	P3H3|P3H1	http://amigo.geneontology.org/amigo/term/GO:0031418							F
G-protein beta/gamma-subunit complex binding	Gene Ontology	GO:0031683	2	14	0.0156723	0.109706	GNAI2|GNAI3	http://amigo.geneontology.org/amigo/term/GO:0031683							F
nuclear heterochromatin	Gene Ontology	GO:0005720	2	14	0.0156723	0.109706	PSIP1|SATB1	http://amigo.geneontology.org/amigo/term/GO:0005720							#N/A
cholesterol efflux	Gene Ontology	GO:0033344	2	14	0.0156723	0.109706	NPC1|ABCA1	http://amigo.geneontology.org/amigo/term/GO:0033344							P
regulation of embryonic development	Gene Ontology	GO:0045995	2	14	0.0156723	0.109706	LAMA1|LAMA3	http://amigo.geneontology.org/amigo/term/GO:0045995							P
regulation of neuron differentiation	Gene Ontology	GO:0045664	2	14	0.0156723	0.109706	CASZ1|ZFHX3	http://amigo.geneontology.org/amigo/term/GO:0045664							P
steroid hormone mediated signaling pathway	Gene Ontology	GO:0043401	2	14	0.0156723	0.109706	BMP7|RXRG	http://amigo.geneontology.org/amigo/term/GO:0043401							P
calcium channel complex	Gene Ontology	GO:0034704	2	14	0.0156723	0.109706	RYR2|ANXA6	http://amigo.geneontology.org/amigo/term/GO:0034704							C
cellular response to interferon-gamma	Gene Ontology	GO:0071346	3	41	0.0161365	0.111302	CCL20|IRF8|CCL4	http://amigo.geneontology.org/amigo/term/GO:0071346							P
negative regulation of BMP signaling pathway	Gene Ontology	GO:0030514	3	41	0.0161365	0.111302	SMAD6|CHRD|FSTL3	http://amigo.geneontology.org/amigo/term/GO:0030514							P
cell junction	Gene Ontology	GO:0030054	4	76	0.0162228	0.111354	CLCA2|PCDH1|ADA|EPB41	http://amigo.geneontology.org/amigo/term/GO:0030054							C
metal ion binding	Gene Ontology	GO:0046872	16	714	0.0168308	0.11497	GNS|TGM2|ISCA1|PHF12|PDCD2|AMPD2|ZC3H3|NSF|FYCO1|MDM4|SMAD6|UNK|GNAI2|GNAI3|JADE1|CRIP2	http://amigo.geneontology.org/amigo/term/GO:0046872							F
GTP binding	Gene Ontology	GO:0005525	8	261	0.0171832	0.116813	RAB9B|RAB32|ANXA6|MTG2|GNAI3|ARL11|GNAI2|ARL4C	http://amigo.geneontology.org/amigo/term/GO:0005525							F
anterior/posterior pattern specification	Gene Ontology	GO:0009952	4	78	0.0176099	0.116981	EMX2|HEY2|MSX2|OTX1	http://amigo.geneontology.org/amigo/term/GO:0009952							P
clathrin coat assembly	Gene Ontology	GO:0048268	2	15	0.0176216	0.116981	HIP1|TLN1	http://amigo.geneontology.org/amigo/term/GO:0048268							P
pharyngeal system development	Gene Ontology	GO:0060037	2	15	0.0176216	0.116981	BMP7|TBX1	http://amigo.geneontology.org/amigo/term/GO:0060037							P
site of DNA damage	Gene Ontology	GO:0090734	2	15	0.0176216	0.116981	WDR76|KAT7	http://amigo.geneontology.org/amigo/term/GO:0090734							C
lymphocyte chemotaxis	Gene Ontology	GO:0048247	2	15	0.0176216	0.116981	CCL20|CCL4	http://amigo.geneontology.org/amigo/term/GO:0048247							P
cellular response to hypoxia	Gene Ontology	GO:0071456	3	43	0.0181725	0.120075	PTEN|MDM4|EPAS1	http://amigo.geneontology.org/amigo/term/GO:0071456							P
histone deacetylase binding	Gene Ontology	GO:0042826	4	79	0.0183304	0.120554	CCND1|HEY2|TRAF6|BCOR	http://amigo.geneontology.org/amigo/term/GO:0042826							F
adherens junction	Gene Ontology	GO:0005912	4	80	0.0190689	0.12483	FAT2|PTPRM|MAGI1|TLN1	http://amigo.geneontology.org/amigo/term/GO:0005912							C
insulin receptor binding	Gene Ontology	GO:0005158	2	16	0.0196677	0.127569	GRB10|SHC1	http://amigo.geneontology.org/amigo/term/GO:0005158							F
cell aging	Gene Ontology	GO:0007569	2	16	0.0196677	0.127569	TBX3|ZMIZ1	http://amigo.geneontology.org/amigo/term/GO:0007569							#N/A
positive regulation of osteoblast differentiation	Gene Ontology	GO:0045669	3	45	0.0203448	0.13017	BMP7|LRP3|MSX2	http://amigo.geneontology.org/amigo/term/GO:0045669							P
phagocytic vesicle	Gene Ontology	GO:0045335	3	45	0.0203448	0.13017	RAB9B|RAB32|ABCA1	http://amigo.geneontology.org/amigo/term/GO:0045335							C
peptidyl-threonine phosphorylation	Gene Ontology	GO:0018107	3	45	0.0203448	0.13017	CLK1|DYRK3|ULK1	http://amigo.geneontology.org/amigo/term/GO:0018107							P
protein kinase binding	Gene Ontology	GO:0019901	8	270	0.0204769	0.130425	TRAF4|SHC1|SHC3|CCND1|NSF|PTEN|ATF4|AP1B1	http://amigo.geneontology.org/amigo/term/GO:0019901							F
trans-Golgi network	Gene Ontology	GO:0005802	5	125	0.0211511	0.134115	CHST3|DPY30|PCSK4|RAB32|PQLC1	http://amigo.geneontology.org/amigo/term/GO:0005802							C
multicellular organism development	Gene Ontology	GO:0007275	6	172	0.0215933	0.136308	HHEX|FZD8|DKK2|FSTL3|EPHA2|FST	http://amigo.geneontology.org/amigo/term/GO:0007275							P
iron-sulfur cluster assembly	Gene Ontology	GO:0016226	2	17	0.0218081	0.137052	ISCA1|MMS19	http://amigo.geneontology.org/amigo/term/GO:0016226							P
cell cycle	Gene Ontology	GO:0007049	3	47	0.0226535	0.138667	SMC2|GNAI2|EPB41	http://amigo.geneontology.org/amigo/term/GO:0007049							P
negative regulation of angiogenesis	Gene Ontology	GO:0016525	3	47	0.0226535	0.138667	PTPRM|HHEX|EPHA2	http://amigo.geneontology.org/amigo/term/GO:0016525							P
positive regulation of protein catabolic process	Gene Ontology	GO:0045732	3	48	0.0238592	0.14223	OAZ2|HECW2|NSF	http://amigo.geneontology.org/amigo/term/GO:0045732							P
circadian regulation of gene expression	Gene Ontology	GO:0032922	3	48	0.0238592	0.14223	ATF4|EGR1|CLOCK	http://amigo.geneontology.org/amigo/term/GO:0032922							P
developmental growth	Gene Ontology	GO:0048589	2	18	0.0240403	0.14223	STRA6|ZMIZ1	http://amigo.geneontology.org/amigo/term/GO:0048589							P
histone acetyltransferase binding	Gene Ontology	GO:0035035	2	18	0.0240403	0.14223	EPAS1|EGR1	http://amigo.geneontology.org/amigo/term/GO:0035035							F
apoptotic signaling pathway	Gene Ontology	GO:0097190	2	18	0.0240403	0.14223	HIP1|ANXA6	http://amigo.geneontology.org/amigo/term/GO:0097190							P
cellular response to reactive oxygen species	Gene Ontology	GO:0034614	2	18	0.0240403	0.14223	JUN|FOS	http://amigo.geneontology.org/amigo/term/GO:0034614							P
chemokine activity	Gene Ontology	GO:0008009	2	18	0.0240403	0.14223	CCL20|CCL4	http://amigo.geneontology.org/amigo/term/GO:0008009							F
histone acetyltransferase complex	Gene Ontology	GO:0000123	2	18	0.0240403	0.14223	JADE1|KAT7	http://amigo.geneontology.org/amigo/term/GO:0000123							C
sequence-specific DNA binding	Gene Ontology	GO:0043565	6	177	0.0243329	0.143361	VDR|EGR1|MAFK|TBX3|HHEX|KDM6A	http://amigo.geneontology.org/amigo/term/GO:0043565							F
calmodulin binding	Gene Ontology	GO:0005516	4	87	0.024753	0.145231	MKNK2|ENKUR|RYR2|EPB41	http://amigo.geneontology.org/amigo/term/GO:0005516							F
nuclear body	Gene Ontology	GO:0016604	6	178	0.0249074	0.145534	MKNK2|SMAD6|ZFHX3|CSTF2|CORIN|EPB41	http://amigo.geneontology.org/amigo/term/GO:0016604							C
roof of mouth development	Gene Ontology	GO:0060021	3	49	0.025099	0.146049	TBX3|LOXL3|BCOR	http://amigo.geneontology.org/amigo/term/GO:0060021							P
outflow tract septum morphogenesis	Gene Ontology	GO:0003148	2	19	0.0263617	0.150304	MSX2|SMAD6	http://amigo.geneontology.org/amigo/term/GO:0003148							P
positive regulation of cardiac muscle cell proliferation	Gene Ontology	GO:0060045	2	19	0.0263617	0.150304	HEY2|PIM1	http://amigo.geneontology.org/amigo/term/GO:0060045							P
intrinsic apoptotic signaling pathway in response to endoplasmic reticulum stress	Gene Ontology	GO:0070059	2	19	0.0263617	0.150304	ATF4|DDIT3	http://amigo.geneontology.org/amigo/term/GO:0070059							P
ligand-gated ion channel activity	Gene Ontology	GO:0015276	2	19	0.0263617	0.150304	CLCA2|ANXA6	http://amigo.geneontology.org/amigo/term/GO:0015276							F
ubiquitin-protein transferase activity	Gene Ontology	GO:0004842	4	89	0.0265452	0.150742	TRAF6|TTC3|BCOR|TRAF7	http://amigo.geneontology.org/amigo/term/GO:0004842							F
fat cell differentiation	Gene Ontology	GO:0045444	3	51	0.0276808	0.155939	CCND1|INHBB|SMAD6	http://amigo.geneontology.org/amigo/term/GO:0045444							P
canonical Wnt signaling pathway	Gene Ontology	GO:0060070	3	51	0.0276808	0.155939	FZD8|PTEN|BCL9	http://amigo.geneontology.org/amigo/term/GO:0060070							P
signal transduction	Gene Ontology	GO:0007165	9	342	0.0278859	0.156471	GRK6|SYDE2|CSF1|SYDE1|MAGI1|NFKB2|ARTN|PTPRM|HHIP	http://amigo.geneontology.org/amigo/term/GO:0007165							P
metallocarboxypeptidase activity	Gene Ontology	GO:0004181	2	20	0.0287698	0.15829	CPXM1|AEBP1	http://amigo.geneontology.org/amigo/term/GO:0004181							F
retina layer formation	Gene Ontology	GO:0010842	2	20	0.0287698	0.15829	PTPRM|FJX1	http://amigo.geneontology.org/amigo/term/GO:0010842							P
negative regulation of G1/S transition of mitotic cell cycle	Gene Ontology	GO:2000134	2	20	0.0287698	0.15829	PTEN|JADE1	http://amigo.geneontology.org/amigo/term/GO:2000134							P
monocyte chemotaxis	Gene Ontology	GO:0002548	2	20	0.0287698	0.15829	CCL20|CCL4	http://amigo.geneontology.org/amigo/term/GO:0002548							P
hematopoietic progenitor cell differentiation	Gene Ontology	GO:0002244	3	53	0.0303986	0.166603	ARL11|FST|FSTL3	http://amigo.geneontology.org/amigo/term/GO:0002244							P
cell periphery	Gene Ontology	GO:0071944	2	21	0.0312622	0.16921	SMOC2|INHBB	http://amigo.geneontology.org/amigo/term/GO:0071944							C
platelet-derived growth factor receptor signaling pathway	Gene Ontology	GO:0048008	2	21	0.0312622	0.16921	PDGFD|PTPRJ	http://amigo.geneontology.org/amigo/term/GO:0048008							P
ventricular septum development	Gene Ontology	GO:0003281	2	21	0.0312622	0.16921	STRA6|SMAD6	http://amigo.geneontology.org/amigo/term/GO:0003281							P
protein-containing complex	Gene Ontology	GO:0032991	7	240	0.031353	0.16921	TRPS1|RGS11|STRA6|EPB41|RIPK2|P3H1|DOT1L	http://amigo.geneontology.org/amigo/term/GO:0032991							C
T cell receptor signaling pathway	Gene Ontology	GO:0050852	3	54	0.0318082	0.170137	CTLA4|RIPK2|TRAF6	http://amigo.geneontology.org/amigo/term/GO:0050852							P
ATPase activity	Gene Ontology	GO:0016887	5	140	0.0318856	0.170137	KIF7|ABCB9|ABCD4|NSF|ABCA1	http://amigo.geneontology.org/amigo/term/GO:0016887							F
peroxisomal membrane	Gene Ontology	GO:0005778	2	22	0.0338365	0.1759	PDCD2|ABCD4	http://amigo.geneontology.org/amigo/term/GO:0005778							C
3'-5'-exoribonuclease activity	Gene Ontology	GO:0000175	2	22	0.0338365	0.1759	PNPT1|AEN	http://amigo.geneontology.org/amigo/term/GO:0000175							F
phosphatidylcholine binding	Gene Ontology	GO:0031210	2	22	0.0338365	0.1759	PLTP|ABCA1	http://amigo.geneontology.org/amigo/term/GO:0031210							F
regulation of cell adhesion	Gene Ontology	GO:0030155	2	22	0.0338365	0.1759	LAMA1|LAMA3	http://amigo.geneontology.org/amigo/term/GO:0030155							P
protein kinase B signaling	Gene Ontology	GO:0043491	2	22	0.0338365	0.1759	PTEN|EPHA2	http://amigo.geneontology.org/amigo/term/GO:0043491							P
phosphatidylinositol-3,5-bisphosphate binding	Gene Ontology	GO:0080025	2	22	0.0338365	0.1759	HIP1|TLN1	http://amigo.geneontology.org/amigo/term/GO:0080025							F
phospholipid translocation	Gene Ontology	GO:0045332	2	22	0.0338365	0.1759	PQLC1|ABCA1	http://amigo.geneontology.org/amigo/term/GO:0045332							P
vesicle-mediated transport	Gene Ontology	GO:0016192	4	97	0.0344771	0.177922	ARL11|AP1B1|ARL4C|RAB32	http://amigo.geneontology.org/amigo/term/GO:0016192							P
regulation of cell population proliferation	Gene Ontology	GO:0042127	4	97	0.0344771	0.177922	IER5|HHEX|JUN|SHC1	http://amigo.geneontology.org/amigo/term/GO:0042127							P
phosphatidylinositol-3,4-bisphosphate binding	Gene Ontology	GO:0043325	2	23	0.0364905	0.183621	HIP1|TLN1	http://amigo.geneontology.org/amigo/term/GO:0043325							F
miRNA binding	Gene Ontology	GO:0035198	2	23	0.0364905	0.183621	PUM2|PNPT1	http://amigo.geneontology.org/amigo/term/GO:0035198							F
positive regulation of interferon-gamma production	Gene Ontology	GO:0032729	2	23	0.0364905	0.183621	IRF8|RIPK2	http://amigo.geneontology.org/amigo/term/GO:0032729							P
ureteric bud development	Gene Ontology	GO:0001657	2	23	0.0364905	0.183621	BMP7|SMAD6	http://amigo.geneontology.org/amigo/term/GO:0001657							P
adenylate cyclase-inhibiting G protein-coupled receptor signaling pathway	Gene Ontology	GO:0007193	2	23	0.0364905	0.183621	GNAI2|GNAI3	http://amigo.geneontology.org/amigo/term/GO:0007193							P
cellular response to amino acid starvation	Gene Ontology	GO:0034198	2	23	0.0364905	0.183621	ATF4|ATF3	http://amigo.geneontology.org/amigo/term/GO:0034198							P
T cell differentiation	Gene Ontology	GO:0030217	2	23	0.0364905	0.183621	EGR1|PREX1	http://amigo.geneontology.org/amigo/term/GO:0030217							P
cell-cell junction	Gene Ontology	GO:0005911	4	100	0.0377694	0.188116	LAMA1|DNMBP|PTPRJ|MAGI1	http://amigo.geneontology.org/amigo/term/GO:0005911							C
PML body	Gene Ontology	GO:0016605	3	58	0.0377828	0.188116	PTEN|SATB1|AEN	http://amigo.geneontology.org/amigo/term/GO:0016605							C
perinuclear region of cytoplasm	Gene Ontology	GO:0048471	8	307	0.0387482	0.192245	CTLA4|TRAF6|ANXA6|INHBB|PUM2|NPC1|ABCA1|PTPRM	http://amigo.geneontology.org/amigo/term/GO:0048471							C
positive regulation of substrate adhesion-dependent cell spreading	Gene Ontology	GO:1900026	2	24	0.0392217	0.192568	SDC3|PREX1	http://amigo.geneontology.org/amigo/term/GO:1900026							P
cortical actin cytoskeleton organization	Gene Ontology	GO:0030866	2	24	0.0392217	0.192568	EPB41|TLN1	http://amigo.geneontology.org/amigo/term/GO:0030866							P
learning or memory	Gene Ontology	GO:0007611	2	24	0.0392217	0.192568	PTEN|SHC3	http://amigo.geneontology.org/amigo/term/GO:0007611							P
cellular calcium ion homeostasis	Gene Ontology	GO:0006874	3	59	0.0393597	0.192577	CTRC|ATF4|VDR	http://amigo.geneontology.org/amigo/term/GO:0006874							P
receptor complex	Gene Ontology	GO:0043235	5	150	0.0406422	0.198166	LOXL4|LRP1|VDR|EPHA2|CRLF1	http://amigo.geneontology.org/amigo/term/GO:0043235							C
cellular response to lipopolysaccharide	Gene Ontology	GO:0071222	3	60	0.0409696	0.199076	IRF8|TRAF6|ABCA1	http://amigo.geneontology.org/amigo/term/GO:0071222							P
gluconeogenesis	Gene Ontology	GO:0006094	2	25	0.042028	0.202135	ATF4|ATF3	http://amigo.geneontology.org/amigo/term/GO:0006094							P
regulation of neurogenesis	Gene Ontology	GO:0050767	2	25	0.042028	0.202135	SMAD6|HEY2	http://amigo.geneontology.org/amigo/term/GO:0050767							P
intracellular protein transport	Gene Ontology	GO:0006886	6	204	0.0431322	0.206742	RAB32|SYTL2|NSF|ARL11|AP1B1|ARL4C	http://amigo.geneontology.org/amigo/term/GO:0006886							P
protein C-terminus binding	Gene Ontology	GO:0008022	4	106	0.0448775	0.210261	LAMA1|FBLN1|CDC20|EPB41	http://amigo.geneontology.org/amigo/term/GO:0008022							#N/A
positive regulation of fibroblast proliferation	Gene Ontology	GO:0048146	2	26	0.0449072	0.210261	ZMIZ1|JUN	http://amigo.geneontology.org/amigo/term/GO:0048146							P
histone acetyltransferase activity	Gene Ontology	GO:0004402	2	26	0.0449072	0.210261	KAT7|CLOCK	http://amigo.geneontology.org/amigo/term/GO:0004402							F
chromosome, telomeric region	Gene Ontology	GO:0000781	2	26	0.0449072	0.210261	DPY30|DOT1L	http://amigo.geneontology.org/amigo/term/GO:0000781							C
embryonic forelimb morphogenesis	Gene Ontology	GO:0035115	2	26	0.0449072	0.210261	TBX3|MSX2	http://amigo.geneontology.org/amigo/term/GO:0035115							P
phagocytosis	Gene Ontology	GO:0006909	2	26	0.0449072	0.210261	LRP1|IRF8	http://amigo.geneontology.org/amigo/term/GO:0006909							P
erythrocyte differentiation	Gene Ontology	GO:0030218	2	26	0.0449072	0.210261	EPAS1|DYRK3	http://amigo.geneontology.org/amigo/term/GO:0030218							P
cell surface	Gene Ontology	GO:0009986	7	264	0.0476448	0.21829	LRFN2|SDC3|EPHA2|TLN1|CORIN|HBEGF|HHIP	http://amigo.geneontology.org/amigo/term/GO:0009986							C
cell morphogenesis	Gene Ontology	GO:0000902	3	64	0.0477354	0.21829	NRG1|VDR|PDPN	http://amigo.geneontology.org/amigo/term/GO:0000902							P
RNA phosphodiester bond hydrolysis, exonucleolytic	Gene Ontology	GO:0090503	2	27	0.047857	0.21829	PNPT1|AEN	http://amigo.geneontology.org/amigo/term/GO:0090503							#N/A
lipid transport	Gene Ontology	GO:0006869	2	27	0.047857	0.21829	ABCA1|TEX2	http://amigo.geneontology.org/amigo/term/GO:0006869							P
clathrin-coated pit	Gene Ontology	GO:0005905	2	27	0.047857	0.21829	LRP1|REPS1	http://amigo.geneontology.org/amigo/term/GO:0005905							C
protein tyrosine kinase activity	Gene Ontology	GO:0004713	2	27	0.047857	0.21829	CLK1|CLK4	http://amigo.geneontology.org/amigo/term/GO:0004713							F
negative regulation of osteoblast differentiation	Gene Ontology	GO:0045668	2	27	0.047857	0.21829	SMAD6|CHRD	http://amigo.geneontology.org/amigo/term/GO:0045668							P
copper ion binding	Gene Ontology	GO:0005507	2	27	0.047857	0.21829	LOXL3|LOXL4	http://amigo.geneontology.org/amigo/term/GO:0005507							F
--------------------

## Sheet: phGC-si-downregulated DEGs
The KEGG pathway significantly ehriched in phGC between si and si-NC of the downregulated DEGs
Term	Database	ID	Input number	Background number	P-Value	Corrected P-Value	Input	Hyperlink
Metabolic pathways	KEGG PATHWAY	gga01100	39	1290	0.00013668	0.00837879	GAMT|CHPF2|MGLL|CDO1|DHCR7|MGST2|OAT|HDC|ACSL4|STT3B|PRPS1|PDE1C|PPT1|DCTD|CBR1|PDXK|LDHA|DGKD|PLCB1|AADAT|ACSF3|NAMPT|TPH1|GLCE|CNDP1|HACD3|BPNT1|GCH1|ADCY8|TKFC|FUT7|CBS|ITPA|MGST1|RDH10|DPM1|SDHA|DGKQ|GSTK1	http://www.genome.jp/kegg-bin/show_pathway?gga01100/gga:418302%09red/gga:419681%09red/gga:421012%09red/gga:427687%09red/gga:427381%09red/gga:426039%09red/gga:395758%09red/gga:396146%09red/gga:420752%09red/gga:415539%09red/gga:415454%09red/gga:420183%09red/gga:422982%09red/gga:428728%09red/gga:426629%09red/gga:395799%09red/gga:418512%09red/gga:428444%09red/gga:420328%09red/gga:422556%09red/gga:419…
Wnt signaling pathway	KEGG PATHWAY	gga04310	10	141	0.000142403	0.00837879	PLCB1|LGR4|NLK|DAAM2|RAC1|GPC4|WNT16|WNT5B|CTBP2|CBY1	http://www.genome.jp/kegg-bin/show_pathway?gga04310/gga:417669%09red/gga:422234%09red/gga:418154%09red/gga:771364%09red/gga:423958%09red/gga:395871%09red/gga:427687%09red/gga:428605%09red/gga:421422%09red/gga:427856%09red
Autophagy - animal	KEGG PATHWAY	gga04140	9	117	0.000172653	0.00925637	IGF1R|RRAGA|TSC1|ATG4C|ATG3|ATG13|ITPR1|DAPK1|NRBF2	http://www.genome.jp/kegg-bin/show_pathway?gga04140/gga:422311%09red/gga:423656%09red/gga:417166%09red/gga:424688%09red/gga:431670%09red/gga:418369%09red/gga:395889%09red/gga:395412%09red/gga:423192%09red
Adherens junction	KEGG PATHWAY	gga04520	7	70	0.000208065	0.00973353	ACTN1|WASF2|RAC1|IGF1R|WASL|ACTB|NLK	http://www.genome.jp/kegg-bin/show_pathway?gga04520/gga:417669%09red/gga:426359%09red/gga:417750%09red/gga:395871%09red/gga:396526%09red/gga:395889%09red/gga:373918%09red
Salmonella infection	KEGG PATHWAY	gga05132	7	70	0.000208065	0.00973353	WASF2|RAC1|ARPC5|WASL|KLC1|FLNB|ACTB	http://www.genome.jp/kegg-bin/show_pathway?gga05132/gga:429075%09red/gga:426359%09red/gga:417750%09red/gga:423484%09red/gga:395871%09red/gga:396526%09red/gga:378913%09red
Endocytosis	KEGG PATHWAY	gga04144	11	228	0.00147939	0.0379388	CAPZB|IGF1R|SNX6|SNX5|ARPC5|ARF5|PML|BIN1|ASAP1|CHMP5|WASL	http://www.genome.jp/kegg-bin/show_pathway?gga04144/gga:429075%09red/gga:416718%09red/gga:420968%09red/gga:417750%09red/gga:415302%09red/gga:395889%09red/gga:771038%09red/gga:396418%09red/gga:428385%09red/gga:396265%09red/gga:424228%09red
Folate biosynthesis	KEGG PATHWAY	gga00790	4	28	0.00151838	0.0379388	TPH1|GCH1|CBR1|GGH	http://www.genome.jp/kegg-bin/show_pathway?gga00790/gga:396146%09red/gga:395799%09red/gga:418512%09red/gga:421144%09red
mTOR signaling pathway	KEGG PATHWAY	gga04150	8	140	0.00240244	0.047631	IGF1R|RRAGA|SOS2|TELO2|WNT16|SKP2|WNT5B|TSC1	http://www.genome.jp/kegg-bin/show_pathway?gga04150/gga:422311%09red/gga:417166%09red/gga:423572%09red/gga:418154%09red/gga:427437%09red/gga:416757%09red/gga:395889%09red/gga:427856%09red
Metabolism of xenobiotics by cytochrome P450	KEGG PATHWAY	gga00980	4	36	0.00349717	0.0650903	MGST2|MGST1|CBR1|GSTK1	http://www.genome.jp/kegg-bin/show_pathway?gga00980/gga:418178%09red/gga:418302%09red/gga:418512%09red/gga:770916%09red
FoxO signaling pathway	KEGG PATHWAY	gga04068	7	123	0.00451567	0.0733467	IGF1R|TGFB3|SKP2|SOS2|STK4|NLK|SETD7	http://www.genome.jp/kegg-bin/show_pathway?gga04068/gga:417669%09red/gga:419187%09red/gga:423572%09red/gga:422443%09red/gga:427437%09red/gga:395889%09red/gga:396438%09red
Ubiquitin mediated proteolysis	KEGG PATHWAY	gga04120	7	127	0.005322	0.0782848	UBE2K|SKP2|HERC1|UBE2W|PML|SOCS1|CUL2	http://www.genome.jp/kegg-bin/show_pathway?gga04120/gga:420467%09red/gga:420185%09red/gga:415302%09red/gga:416630%09red/gga:427437%09red/gga:428787%09red/gga:415367%09red
Ribosome biogenesis in eukaryotes	KEGG PATHWAY	gga03008	5	67	0.00549753	0.0789566	UTP6|RPP40|BMS1|NOP58|NVL	http://www.genome.jp/kegg-bin/show_pathway?gga03008/gga:417405%09red/gga:424087%09red/gga:420876%09red/gga:421326%09red/gga:423633%09red
RNA transport	KEGG PATHWAY	gga03013	7	132	0.00647633	0.0820335	RPP40|XPO5|RBM8A|PHAX|EIF3A|PAIP1|STRAP	http://www.genome.jp/kegg-bin/show_pathway?gga03013/gga:418175%09red/gga:420876%09red/gga:427195%09red/gga:423927%09red/gga:107050968%09red/gga:427124%09red/gga:421450%09red
Calcium signaling pathway	KEGG PATHWAY	gga04020	8	180	0.0099429	0.0976891	STIM1|PLCB1|PDE1C|GNA11|ADCY8|HRH1|VDAC2|ITPR1	http://www.genome.jp/kegg-bin/show_pathway?gga04020/gga:395498%09red/gga:100858928%09red/gga:420752%09red/gga:374077%09red/gga:427687%09red/gga:395412%09red/gga:419082%09red/gga:420328%09red
Lysosome	KEGG PATHWAY	gga04142	6	110	0.0100677	0.0976891	MANBA|LGMN|GNPTG|PPT1|LITAF|AP1B1	http://www.genome.jp/kegg-bin/show_pathway?gga04142/gga:416591%09red/gga:417021%09red/gga:422712%09red/gga:419681%09red/gga:423418%09red/gga:374125%09red
MAPK signaling pathway	KEGG PATHWAY	gga04010	10	261	0.0109507	0.102431	IGF1R|TGFB3|SOS2|HSPB1|RAC1|RAP1A|STK4|NLK|FLNB|CASP3	http://www.genome.jp/kegg-bin/show_pathway?gga04010/gga:417669%09red/gga:419187%09red/gga:423572%09red/gga:395476%09red/gga:419867%09red/gga:396227%09red/gga:395871%09red/gga:395889%09red/gga:396438%09red/gga:378913%09red
Cell cycle	KEGG PATHWAY	gga04110	6	114	0.0117703	0.104725	TGFB3|SKP2|BUB3|ORC4|HDAC2|ABL1	http://www.genome.jp/kegg-bin/show_pathway?gga04110/gga:424307%09red/gga:417181%09red/gga:395635%09red/gga:427437%09red/gga:423949%09red/gga:396438%09red
Fatty acid metabolism	KEGG PATHWAY	gga01212	4	53	0.012281	0.104725	PPT1|HACD3|ACSF3|ACSL4	http://www.genome.jp/kegg-bin/show_pathway?gga01212/gga:419681%09red/gga:422345%09red/gga:427561%09red/gga:415539%09red
Autophagy - other	KEGG PATHWAY	gga04136	3	28	0.0124591	0.104725	ATG4C|ATG3|ATG13	http://www.genome.jp/kegg-bin/show_pathway?gga04136/gga:424688%09red/gga:418369%09red/gga:423192%09red
Focal adhesion	KEGG PATHWAY	gga04510	8	189	0.0129132	0.108044	ACTN1|SOS2|RAC1|IGF1R|RAP1A|ACTB|FLNB|ZYX	http://www.genome.jp/kegg-bin/show_pathway?gga04510/gga:418300%09red/gga:423572%09red/gga:395871%09red/gga:419867%09red/gga:396526%09red/gga:395889%09red/gga:373918%09red/gga:378913%09red
Gap junction	KEGG PATHWAY	gga04540	5	84	0.0131591	0.108238	PLCB1|ITPR1|ADCY8|SOS2|GNA11	http://www.genome.jp/kegg-bin/show_pathway?gga04540/gga:423572%09red/gga:374077%09red/gga:395412%09red/gga:420328%09red/gga:427687%09red
GnRH signaling pathway	KEGG PATHWAY	gga04912	5	84	0.0131591	0.108238	PLCB1|ITPR1|ADCY8|SOS2|GNA11	http://www.genome.jp/kegg-bin/show_pathway?gga04912/gga:423572%09red/gga:374077%09red/gga:395412%09red/gga:420328%09red/gga:427687%09red
Vascular smooth muscle contraction	KEGG PATHWAY	gga04270	6	117	0.0131736	0.108238	PLCB1|MRVI1|ADCY8|GNA11|ITPR1|CALD1	http://www.genome.jp/kegg-bin/show_pathway?gga04270/gga:373965%09red/gga:374077%09red/gga:427687%09red/gga:395412%09red/gga:423037%09red/gga:420328%09red
Regulation of actin cytoskeleton	KEGG PATHWAY	gga04810	8	190	0.0132794	0.108617	ACTN1|SOS2|WASF2|RAC1|ARPC5|WASL|ACTB|LPAR4	http://www.genome.jp/kegg-bin/show_pathway?gga04810/gga:429075%09red/gga:395871%09red/gga:423572%09red/gga:417750%09red/gga:422149%09red/gga:426359%09red/gga:396526%09red/gga:373918%09red
Protein processing in endoplasmic reticulum	KEGG PATHWAY	gga04141	7	153	0.0134297	0.108727	BAG1|PDIA6|ERO1A|PREB|EDEM3|STT3B|WFS1	http://www.genome.jp/kegg-bin/show_pathway?gga04141/gga:424450%09red/gga:423585%09red/gga:420967%09red/gga:422857%09red/gga:428444%09red/gga:421940%09red/gga:100858986%09red
Tight junction	KEGG PATHWAY	gga04530	7	156	0.0147418	0.109139	RAP2C|ACTN1|RAC1|MYH9|RAP1A|WASL|ACTB	http://www.genome.jp/kegg-bin/show_pathway?gga04530/gga:422232%09red/gga:396469%09red/gga:417750%09red/gga:395871%09red/gga:419867%09red/gga:396526%09red/gga:373918%09red
Drug metabolism - other enzymes	KEGG PATHWAY	gga00983	4	57	0.0154555	0.113216	MGST2|TPMT|ITPA|MGST1	http://www.genome.jp/kegg-bin/show_pathway?gga00983/gga:418178%09red/gga:420830%09red/gga:424390%09red/gga:770916%09red
NOD-like receptor signaling pathway	KEGG PATHWAY	gga04621	6	124	0.0168953	0.117221	PLCB1|NEK7|NAMPT|MFN1|VDAC2|ITPR1	http://www.genome.jp/kegg-bin/show_pathway?gga04621/gga:417707%09red/gga:395498%09red/gga:427687%09red/gga:424350%09red/gga:424973%09red/gga:395412%09red
Glycerolipid metabolism	KEGG PATHWAY	gga00561	4	60	0.0181459	0.120796	DGKQ|MGLL|TKFC|DGKD	http://www.genome.jp/kegg-bin/show_pathway?gga00561/gga:416024%09red/gga:426629%09red/gga:424747%09red/gga:427381%09red
Adrenergic signaling in cardiomyocytes	KEGG PATHWAY	gga04261	6	128	0.0193184	0.125924	PLCB1|ADCY8|TPM3|TPM2|TPM1|KCNQ1	http://www.genome.jp/kegg-bin/show_pathway?gga04261/gga:770103%09red/gga:396430%09red/gga:427687%09red/gga:396366%09red/gga:423090%09red/gga:420328%09red
Drug metabolism - cytochrome P450	KEGG PATHWAY	gga00982	3	34	0.0201047	0.126889	MGST2|MGST1|GSTK1	http://www.genome.jp/kegg-bin/show_pathway?gga00982/gga:418178%09red/gga:418302%09red/gga:770916%09red
Arginine and proline metabolism	KEGG PATHWAY	gga00330	3	42	0.0335163	0.173675	GAMT|OAT|CNDP1	http://www.genome.jp/kegg-bin/show_pathway?gga00330/gga:421012%09red/gga:426430%09red/gga:770737%09red
Fatty acid biosynthesis	KEGG PATHWAY	gga00061	2	17	0.0352447	0.177097	ACSF3|ACSL4	http://www.genome.jp/kegg-bin/show_pathway?gga00061/gga:422345%09red/gga:427561%09red
Cysteine and methionine metabolism	KEGG PATHWAY	gga00270	3	43	0.0354499	0.177152	CBS|CDO1|LDHA	http://www.genome.jp/kegg-bin/show_pathway?gga00270/gga:418545%09red/gga:396221%09red/gga:427391%09red
Notch signaling pathway	KEGG PATHWAY	gga04330	3	44	0.0374398	0.185571	CTBP2|HDAC2|KAT2B	http://www.genome.jp/kegg-bin/show_pathway?gga04330/gga:423958%09red/gga:395635%09red/gga:428441%09red
Glycosaminoglycan biosynthesis - chondroitin sulfate / dermatan sulfate	KEGG PATHWAY	gga00532	2	19	0.0424068	0.197826	CHPF2|UST	http://www.genome.jp/kegg-bin/show_pathway?gga00532/gga:426039%09red/gga:768809%09red
Glutathione metabolism	KEGG PATHWAY	gga00480	3	47	0.0437441	0.201998	MGST2|MGST1|GSTK1	http://www.genome.jp/kegg-bin/show_pathway?gga00480/gga:418178%09red/gga:418302%09red/gga:770916%09red
The GO term significantly ehriched in phGC between si and si-NC f the downregulated DEGs
Term	Database	ID	Input number	Background number	P-Value	Corrected P-Value	Input	Hyperlink
cytosol	Gene Ontology	GO:0005829	95	2089	1.8608e-20	3.3941e-17	GHR|CDO1|GLRX3|FKBP4|PLIN3|EIF3A|COTL1|STRAP|AAGAB|VRK1|WNK1|CLCN5|STK4|DHCR7|CNDP1|LIMA1|LITAF|CD2AP|DDX1|CAPZB|PDXK|SNX6|SNX5|DOCK4|NDRG1|MADD|XPO5|CSDE1|LRRK2|XPO6|RIDA|AHSA1|TIPRL|HRH1|RUFY3|PDCL3|PGM5|UBA5|TELO2|SENP6|PEX5|ATOX1|GLOD4|GCH1|TKFC|SHQ1|STON2|STK39|FLNB|VPS50|BAG3|KIF14|ABL1|CHMP5|OPTN|SKP2|ATG13|MYH9|TPM2|CDC37|TES|RAB14|RAP2C|CLIC4|SIAH2|FSCN1|SRPK2|RGS10|LTV1|EMP2|CLPX|SVIL|P…	http://amigo.geneontology.org/amigo/term/GO:0005829							C
cytoplasm	Gene Ontology	GO:0005737	91	2299	7.29757e-16	6.65538e-13	FKBP4|FKBP5|GAMT|ZYX|ACTB|TPD52|MIB1|NSMF|VRK1|WDR1|WNK1|STK4|SETD3|TWF2|PHB|OAT|DDX1|CSRP1|KLC1|TRIP4|CSRP2|TSN|MACF1|CELF1|HABP4|HDC|NDRG1|NEK7|XPO5|LRRK2|HSPB1|ANKS3|NLK|PLCB1|SENP6|ARPC5|UBA5|ACE2|CSRP3|UBE2K|GCH1|CBS|SHQ1|IPO5|HDAC2|MYO1E|NAMPT|MSRB3|CCNG1|DYRK2|ARF5|OPTN|RBM8A|PHAX|MYH9|TPM2|TPM1|CDC37|TES|SETX|SIAH2|PAF1|FSCN1|SRPK2|MAEA|FHOD3|SMU1|EMP2|PPIC|SVIL|PRDX3|LIMS2|BIN3|DRG2|PRPS…	http://amigo.geneontology.org/amigo/term/GO:0005737							C
identical protein binding	Gene Ontology	GO:0042802	37	678	2.47192e-10	1.50293e-07	TSN|STIM1|TGFB3|KCTD9|PRDX3|NAMPT|GLRX3|MGST2|OAT|FLNB|BIN1|CBX1|OPTN|SKP2|VPS41|TPD52|DCTD|TPM2|TPM1|FHL2|SETX|LDHA|DAPK1|IGF1R|HSPB1|CLCN5|CSRP3|MESD|KIF1A|SDC4|MITD1|CD2AP|ITPA|BEST1|ATF1|MFN1|YIPF6	http://amigo.geneontology.org/amigo/term/GO:0042802							F
nucleus	Gene Ontology	GO:0005634	81	2478	5.36638e-10	2.44707e-07	FOXP2|BAG3|HDAC2|SVIL|GCH1|TSN|MED24|CELF1|GLRX3|HABP4|CCNG1|DYRK2|ZYX|WASL|MATR3|NVL|GAMT|VRK1|IPO5|STRAP|TRIP4|DDX17|SRSF7|OPTN|XPO5|PHAX|PPT1|TIPIN|AFF4|STN1|CBY1|KDM4C|CLIP2|KDM4A|CHMP5|FHL5|PTBP3|PTBP1|SRPK2|FEM1B|TCF21|DAPK1|DDX1|PLCB1|CLIC4|RRAGA|HSPB1|CSRP3|SENP6|SENP5|FHL2|BRDT|UBA5|STK4|MYSM1|SKP2|PWP1|GMEB1|ACTB|NRBF2|MAEA|UBE2K|CSRP2|CASP3|RGS10|LTV1|PRCC|PHB|LITAF|NOC3L|SMU1|MYH9|LEO…	http://amigo.geneontology.org/amigo/term/GO:0005634							C
actin filament binding	Gene Ontology	GO:0051015	17	164	4.47626e-09	1.63294e-06	CAPZB|ACTN1|FHOD3|SVIL|WDR1|TPM1|LIMA1|MYO1E|MACF1|TPM2|COTL1|MYH9|TWF2|ARPC5|ABL1|BIN1|FSCN1	http://amigo.geneontology.org/amigo/term/GO:0051015							F
ATP binding	Gene Ontology	GO:0005524	44	1073	2.16702e-08	6.58775e-06	CLPX|NEK7|PDXK|STK10|IGF1R|FKBP4|DYRK2|ABL1|SHPRH|DDX17|NEK5|LRRK2|PRPS1|MYH9|TEC|TOR3A|NLK|KIF3A|MYO1E|DAPK1|TRIO|VRK1|DGKD|WNK1|DDX21|INO80|UBA5|STK4|DHX29|ATRX|SRPK2|KIF14|UBE2K|TWF2|KIF1A|TRAP1|ADCY8|DHX40|TKFC|DDX1|STK39|ACTB|NVL|DGKQ	http://amigo.geneontology.org/amigo/term/GO:0005524							F
Z disc	Gene Ontology	GO:0030018	11	66	3.26611e-08	8.51056e-06	CAPZB|ACTN1|HSPB1|PGM5|BAG3|GLRX3|FHL2|FHL5|CSRP1|CSRP3|CSRP2	http://amigo.geneontology.org/amigo/term/GO:0030018							C
stress fiber	Gene Ontology	GO:0001725	9	44	1.26896e-07	2.80872e-05	ACTN1|LIMA1|MYH9|TPM2|FSCN1|PGM5|CSRP1|FLNB|ZYX	http://amigo.geneontology.org/amigo/term/GO:0001725							C
nucleolus	Gene Ontology	GO:0005730	25	446	1.38588e-07	2.80872e-05	DOCK4|HABP4|PUM3|ABL1|BMS1|SKP2|XPO6|EIF3A|RPF2|CLN6|BUD23|SENP5|CUL2|VRK1|RCN2|ORC4|PWP1|ITPR1|SETD7|SRPK2|DDX21|GLOD4|NOC3L|STON2|NVL	http://amigo.geneontology.org/amigo/term/GO:0005730							C
plasma membrane	Gene Ontology	GO:0005886	53	1580	4.00339e-07	7.30218e-05	STIM1|TPM1|SVIL|BAG3|STK10|INO80|RAP1A|KIF14|ARF5|NDRG1|FLNB|BIN1|MADD|CSDE1|LRRK2|XPO6|AMER1|TEC|COTL1|DMBT1|SCN4A|TES|MYO1E|DAPK1|RAP2C|CLIC4|WDR1|HSPB1|CLCN3|UNC5C|SENP5|CLCN5|DOCK4|MYSM1|DTNA|ITPR1|CALD1|NRP1|MESD|MGST2|PTPRS|LIMA1|RELL1|ACSL4|CD2AP|GDPD2|EMP2|DGKD|PHB|ACE2|ACTB|DGKQ|MYH9	http://amigo.geneontology.org/amigo/term/GO:0005886							C
metal ion binding	Gene Ontology	GO:0046872	31	714	9.50014e-07	0.00015753	PHF14|HDAC2|LIMS2|SHPRH|ZYX|OPTN|DDHD1|DGKQ|CNDP1|FHL2|KDM4A|FHL5|BEST1|RUFY3|HAGHL|PDP2|BAZ1B|STK4|MYSM1|ATRX|NRP1|MAEA|LIMA1|ADCY8|PDE1C|ITPA|CSRP1|ACE2|CSRP3|CSRP2|ASAP1	http://amigo.geneontology.org/amigo/term/GO:0046872							F
actin binding	Gene Ontology	GO:0003779	12	140	5.33284e-06	0.000810591	MAEA|DAAM2|WASF2|LRRK2|LSP1|CAP1|COTL1|WASL|SETD3|CALD1|FLNB|CBX1	http://amigo.geneontology.org/amigo/term/GO:0003779							F
focal adhesion	Gene Ontology	GO:0005925	11	118	6.28383e-06	0.00088167	ACTN1|LIMA1|MYH9|LIMS2|PGM5|CSRP1|FLNB|ACTB|TES|NRP1|ZYX	http://amigo.geneontology.org/amigo/term/GO:0005925							C
chromatin remodeling	Gene Ontology	GO:0006338	8	56	7.04322e-06	0.000917631	KAT2B|INO80|KDM4C|KDM4A|BAZ1B|MYSM1|BRDT|ATRX	http://amigo.geneontology.org/amigo/term/GO:0006338							P
sarcomere organization	Gene Ontology	GO:0045214	6	25	7.59973e-06	0.000924127	ACTN1|FHOD3|WDR1|CSRP1|CSRP3|CSRP2	http://amigo.geneontology.org/amigo/term/GO:0045214							P
lamellipodium	Gene Ontology	GO:0030027	10	104	1.29091e-05	0.00141107	CAPZB|ACTN1|TWF2|WASF2|UNC5C|ARPC5|GDPD2|WASL|ACTB|FSCN1	http://amigo.geneontology.org/amigo/term/GO:0030027							C
protein kinase binding	Gene Ontology	GO:0019901	16	270	1.3306e-05	0.00141107	VRK1|TRIP4|TRAP1|UNC5C|PRDX3|KAT2B|AP1B1|KIF14|SOCS1|ATG13|EMP2|TELO2|CTBP2|CDC37|NRP1|ACTB	http://amigo.geneontology.org/amigo/term/GO:0019901							F
protein homodimerization activity	Gene Ontology	GO:0042803	21	438	1.39251e-05	0.00141107	FOXP2|ACTN1|PDXK|AADAT|LRRK2|HSPB1|TPD52|MYH9|STK10|GCH1|TPM2|TPM1|AIMP1|CLN6|UBA5|STK4|PSMD7|GLCE|FBLN5|PTPRS|DGKD	http://amigo.geneontology.org/amigo/term/GO:0042803							F
actin filament	Gene Ontology	GO:0005884	8	63	1.53883e-05	0.00147728	TWF2|TPM2|TPM1|GDPD2|WASL|ACTB|COTL1|BIN3	http://amigo.geneontology.org/amigo/term/GO:0005884							C
axon	Gene Ontology	GO:0030424	12	163	2.2252e-05	0.00202938	IGF1R|PTPRS|KIF1A|LRRK2|AQP1|PPT1|RUFY3|ADCY8|SCN4A|ACTB|BIN1|NRP1	http://amigo.geneontology.org/amigo/term/GO:0030424							C
actin cytoskeleton	Gene Ontology	GO:0015629	11	140	2.79062e-05	0.00242386	MYH9|SVIL|LIMA1|MYO1E|MACF1|TPM2|TPM1|DAPK1|ABL1|ACTB|FSCN1	http://amigo.geneontology.org/amigo/term/GO:0015629							C
cytoskeleton	Gene Ontology	GO:0005856	11	141	2.96673e-05	0.00245969	FHOD3|WASF2|WDR1|TMOD2|CALD1|TEC|DGKQ|DYRK2|ACTB|BIN1|FRMD3	http://amigo.geneontology.org/amigo/term/GO:0005856							C
early endosome	Gene Ontology	GO:0005769	11	146	3.99859e-05	0.00317106	VPS41|WASF2|CLCN3|PHB|PRDX3|CLCN5|KCNQ1|RAB14|CLN6|STX7|NRP1	http://amigo.geneontology.org/amigo/term/GO:0005769							C
protein folding	Gene Ontology	GO:0006457	8	74	4.43804e-05	0.00327626	CLPX|TRAP1|RIC3|CDC37|AHSA1|PPIL3|PPIC|MESD	http://amigo.geneontology.org/amigo/term/GO:0006457							P
mRNA binding	Gene Ontology	GO:0003729	11	148	4.49049e-05	0.00327626	TSN|XPO5|RBM8A|EIF3A|CELF1|PUM3|G3BP1|MATR3|G3BP2|PTBP3|PTBP1	http://amigo.geneontology.org/amigo/term/GO:0003729							F
nuclear body	Gene Ontology	GO:0016604	12	178	4.99264e-05	0.00350253	SETX|AMER1|INO80|ITPA|BAZ1B|STK4|PPWD1|ABL1|TELO2|TRIP4|SUGP2|LPAR4	http://amigo.geneontology.org/amigo/term/GO:0016604							C
pericentric heterochromatin	Gene Ontology	GO:0005721	4	11	7.11437e-05	0.00480615	KDM4C|KDM4A|BAZ1B|CBX1	http://amigo.geneontology.org/amigo/term/GO:0005721							C
GTP binding	Gene Ontology	GO:0005525	14	261	0.000125336	0.00816477	RAP2C|BMS1|RRAGA|LRRK2|DRG2|GCH1|RAP1A|FKBP4|MFN1|ARF5|GNA11|RAB14|ERAL1|NOA1	http://amigo.geneontology.org/amigo/term/GO:0005525							F
nucleoplasm	Gene Ontology	GO:0005654	44	1526	0.000141811	0.00837879	TSN|CLPX|NEK7|GCH1|PSMD7|MGLL|TRAP1|CELF1|FKBP4|PUM3|OAT|DRG2|BMS1|XPO5|SIAH2|LRRK2|XPO6|EIF3A|RPF2|STN1|NSMF|PDXK|BUD23|FEM1B|CUL2|VRK1|PDCL3|BUB3|COPE|SENP6|ORC4|MYSM1|SKP2|GMEB1|MAEA|PHAX|SOCS1|FKBP5|PHB|LITAF|SHQ1|STK39|NVL|ATF1	http://amigo.geneontology.org/amigo/term/GO:0005654							C
synaptic vesicle	Gene Ontology	GO:0008021	7	67	0.000162083	0.00923875	STX7|LRRK2|CLCN3|PPT1|CLCN5|STON2|BIN1	http://amigo.geneontology.org/amigo/term/GO:0008021							C
growth cone	Gene Ontology	GO:0030426	6	47	0.000177192	0.00925637	TWF2|PTPRS|LRRK2|UNC5C|SETX|FSCN1	http://amigo.geneontology.org/amigo/term/GO:0030426							C
keratinocyte differentiation	Gene Ontology	GO:0030216	5	29	0.000177617	0.00925637	WNT16|CLIC4|STK4|CASP3|ST14	http://amigo.geneontology.org/amigo/term/GO:0030216							P
endocytosis	Gene Ontology	GO:0006897	9	118	0.000183294	0.00928691	WASF2|GHR|LRP8|MIB1|LRRK2|DMBT1|CCR9|MYO1E|BIN3	http://amigo.geneontology.org/amigo/term/GO:0006897							P
protein transport	Gene Ontology	GO:0015031	8	94	0.000208118	0.00973353	MYH9|COPE|PPT1|PHAX|UEVLD|ATG4C|ATG3|VPS50	http://amigo.geneontology.org/amigo/term/GO:0015031							P
chaperone-mediated protein folding	Gene Ontology	GO:0061077	4	16	0.000237311	0.0108214	FKBP4|FKBP5|PDCL3|HSPB1	http://amigo.geneontology.org/amigo/term/GO:0061077							P
ruffle	Gene Ontology	GO:0001726	6	51	0.000265716	0.0115397	ACTN1|WASF2|LIMA1|MYH9|CD2AP|FSCN1	http://amigo.geneontology.org/amigo/term/GO:0001726							C
phosphatidylinositol-4,5-bisphosphate binding	Gene Ontology	GO:0005546	6	51	0.000265716	0.0115397	PLCB1|TWF2|SVIL|AMER1|KCNQ1|ASAP1	http://amigo.geneontology.org/amigo/term/GO:0005546							F
actinin binding	Gene Ontology	GO:0042805	3	6	0.000300513	0.0120678	CSRP1|CSRP3|CSRP2	http://amigo.geneontology.org/amigo/term/GO:0042805							F
brush border	Gene Ontology	GO:0005903	5	33	0.000304342	0.0120678	CAPZB|FLNB|MYH9|MYO1E|AQP1	http://amigo.geneontology.org/amigo/term/GO:0005903							C
protein peptidyl-prolyl isomerization	Gene Ontology	GO:0000413	5	33	0.000304342	0.0120678	FKBP4|FKBP5|PPIL3|PPIC|PPWD1	http://amigo.geneontology.org/amigo/term/GO:0000413							P
peptidyl-prolyl cis-trans isomerase activity	Gene Ontology	GO:0003755	5	33	0.000304342	0.0120678	FKBP4|FKBP5|PPIL3|PPIC|PPWD1	http://amigo.geneontology.org/amigo/term/GO:0003755							F
barbed-end actin filament capping	Gene Ontology	GO:0051016	4	18	0.000349516	0.0135642	CAPZB|TWF2|SVIL|HSPB1	http://amigo.geneontology.org/amigo/term/GO:0051016							P
protein stabilization	Gene Ontology	GO:0050821	8	105	0.000418428	0.0157948	BAG3|PDCL3|PHB|CDC37|STK4|TELO2|NLK|WFS1	http://amigo.geneontology.org/amigo/term/GO:0050821							P
regulation of lamellipodium assembly	Gene Ontology	GO:0010591	3	7	0.000424312	0.0157948	CAPZB|TWF2|BIN3	http://amigo.geneontology.org/amigo/term/GO:0010591							P
protein localization to cell surface	Gene Ontology	GO:0034394	4	20	0.000495292	0.0180683	EMP2|RIC3|FBLN5|MESD	http://amigo.geneontology.org/amigo/term/GO:0034394							P
positive regulation of peptidyl-tyrosine phosphorylation	Gene Ontology	GO:0050731	5	38	0.000547377	0.019478	ABL1|TEC|NRP1|GHR|DGKQ	http://amigo.geneontology.org/amigo/term/GO:0050731							P
nuclear speck	Gene Ontology	GO:0016607	12	235	0.0005709	0.019478	AAGAB|SRSF7|RBM8A|PLCB1|PRCC|DGKQ|NOC3L|NAMPT|SMU1|HABP4|SARNP|SRPK2	http://amigo.geneontology.org/amigo/term/GO:0016607							C
lysophosphatidic acid binding	Gene Ontology	GO:0035727	3	8	0.00057665	0.019478	CLN6|LPAR4|PPT1	http://amigo.geneontology.org/amigo/term/GO:0035727							F
G protein-coupled acetylcholine receptor signaling pathway	Gene Ontology	GO:0007213	3	8	0.00057665	0.019478	PLCB1|RGS10|GNA11	http://amigo.geneontology.org/amigo/term/GO:0007213							P
intracellular signal transduction	Gene Ontology	GO:0035556	12	240	0.000681063	0.0221832	ASB13|SOCS1|HSPB1|TEC|KCTD9|WNK1|DGKQ|DGKD|STK39|NLK|DAPK1|SRPK2	http://amigo.geneontology.org/amigo/term/GO:0035556							P
protein-containing complex	Gene Ontology	GO:0032991	12	240	0.000681063	0.0221832	STIM1|MYH9|PDCL3|XPO6|PLCB1|GCH1|PRDX3|STK4|MYSM1|DTNA|ABL1|TES	http://amigo.geneontology.org/amigo/term/GO:0032991							C
peptidyl-serine phosphorylation	Gene Ontology	GO:0018105	8	115	0.000735662	0.0235412	DGKQ|VRK1|LRRK2|WNK1|DYRK2|STK4|STK39|SRPK2	http://amigo.geneontology.org/amigo/term/GO:0018105							P
phosphatidylinositol binding	Gene Ontology	GO:0035091	6	65	0.000872614	0.0274422	SNX7|SNX6|SNX5|MYO1E|MITD1|ITPR1	http://amigo.geneontology.org/amigo/term/GO:0035091							F
cell leading edge	Gene Ontology	GO:0031252	4	24	0.000908297	0.0280802	ABL1|CSRP1|ACTN1|MYH9	http://amigo.geneontology.org/amigo/term/GO:0031252							C
spindle	Gene Ontology	GO:0005819	5	44	0.00100415	0.030526	MAEA|MYH9|MZT1|CBX1|HSPB1	http://amigo.geneontology.org/amigo/term/GO:0005819							C
endoplasmic reticulum	Gene Ontology	GO:0005783	19	524	0.00104804	0.0313382	TSN|STIM1|HACD3|RCN2|PUM3|TPD52|PDIA6|RIC3|MSRB3|KCNQ1|MGST2|CLN6|PDCL3|BFAR|CLCC1|SRP72|ACSL4|CPED1|YIPF6	http://amigo.geneontology.org/amigo/term/GO:0005783							C
RNA binding	Gene Ontology	GO:0003723	15	365	0.00107503	0.0316268	TSN|DRG2|DDX21|XPO5|SRSF7|DDX17|SETX|PHAX|DHX40|PAIP1|HABP4|CELF1|DHX29|SUGP2|CPSF2	http://amigo.geneontology.org/amigo/term/GO:0003723							F
magnesium ion binding	Gene Ontology	GO:0000287	9	154	0.00113105	0.0326153	PDXK|LRRK2|PRPS1|DYRK2|STK4|ABL1|NLK|ADPRH|SRPK2	http://amigo.geneontology.org/amigo/term/GO:0000287							F
protein autophosphorylation	Gene Ontology	GO:0046777	7	95	0.00114439	0.0326153	VRK1|LRRK2|STK10|STK4|STK39|NLK|DAPK1	http://amigo.geneontology.org/amigo/term/GO:0046777							P
bone remodeling	Gene Ontology	GO:0046849	3	11	0.00122836	0.0339474	WNT16|TPH1|LGR4	http://amigo.geneontology.org/amigo/term/GO:0046849							P
regulation of protein localization to plasma membrane	Gene Ontology	GO:1903076	3	11	0.00122836	0.0339474	CSRP3|SDC4|STX7	http://amigo.geneontology.org/amigo/term/GO:1903076							P
Golgi apparatus	Gene Ontology	GO:0005794	19	534	0.00129418	0.0352326	OPTN|MACF1|VPS41|LRRK2|GNPTG|CLCN3|PPT1|LITAF|CLCN5|ARF5|PEX5|EMP2|DOCK4|ACSF3|CASC4|GLCE|AP1B1|PWP1|CSDE1	http://amigo.geneontology.org/amigo/term/GO:0005794							C
pyridoxal phosphate binding	Gene Ontology	GO:0030170	5	47	0.0013171	0.0353292	CBS|HDC|OAT|AADAT|PDXK	http://amigo.geneontology.org/amigo/term/GO:0030170							F
cell-cell junction	Gene Ontology	GO:0005911	7	100	0.00151195	0.0379388	CLIC4|WASF2|WDR1|GAB1|LIMS2|CD2AP|FSCN1	http://amigo.geneontology.org/amigo/term/GO:0005911							C
actin cytoskeleton organization	Gene Ontology	GO:0030036	7	100	0.00151195	0.0379388	PDCL3|WASF2|DAAM2|CSRP1|CSRP3|CSRP2|FLNB	http://amigo.geneontology.org/amigo/term/GO:0030036							P
regulation of translation	Gene Ontology	GO:0006417	4	28	0.00151838	0.0379388	PTBP3|PUM3|PTBP1|MATR3	http://amigo.geneontology.org/amigo/term/GO:0006417							P
oxidation-reduction process	Gene Ontology	GO:0055114	16	421	0.00161745	0.039417	AIFM1|PDIA6|ERO1A|CBR1|CDO1|MSRB3|DHCR7|TPH1|MGST1|RDH10|UEVLD|CTBP2|VAT1L|FRRS1|LDHA|GSTK1	http://amigo.geneontology.org/amigo/term/GO:0055114							#N/A
protein binding	Gene Ontology	GO:0005515	8	131	0.00162077	0.039417	ACTN1|PHB|LRP8|TPM2|TPM1|RAP1A|NRP1|ZYX	http://amigo.geneontology.org/amigo/term/GO:0005515							F
synapse	Gene Ontology	GO:0045202	11	232	0.001687	0.0404277	KIF1A|RGS10|WASF2|TMOD2|UNC5C|DTNA|RIC3|GPC4|GNA11|ACTB|HRH1	http://amigo.geneontology.org/amigo/term/GO:0045202							C
muscle contraction	Gene Ontology	GO:0006936	4	29	0.00170665	0.0404277	CALD1|TPM2|TPM1|TMOD2	http://amigo.geneontology.org/amigo/term/GO:0006936							P
ribonucleoprotein complex	Gene Ontology	GO:1990904	6	75	0.0017349	0.04057	DDX17|LRRK2|CELF1|G3BP1|DDX1|G3BP2	http://amigo.geneontology.org/amigo/term/GO:1990904							C
actin filament-based movement	Gene Ontology	GO:0030048	3	13	0.00184628	0.0426279	MYH9|WASL|WASF2	http://amigo.geneontology.org/amigo/term/GO:0030048							P
RNA helicase activity	Gene Ontology	GO:0003724	4	30	0.00191052	0.0430221	DDX17|DDX21|DDX1|DHX29	http://amigo.geneontology.org/amigo/term/GO:0003724							F
endosome to lysosome transport	Gene Ontology	GO:0008333	4	30	0.00191052	0.0430221	VPS39|BIN1|VPS41|CHMP5	http://amigo.geneontology.org/amigo/term/GO:0008333							P
autophagy	Gene Ontology	GO:0006914	4	31	0.00213064	0.0464591	ATG4C|VPS39|OPTN|NRBF2	http://amigo.geneontology.org/amigo/term/GO:0006914							P
structural constituent of muscle	Gene Ontology	GO:0008307	3	14	0.00221598	0.0464591	CSRP1|CSRP3|CSRP2	http://amigo.geneontology.org/amigo/term/GO:0008307							F
glutathione peroxidase activity	Gene Ontology	GO:0004602	3	14	0.00221598	0.0464591	MGST2|MGST1|GSTK1	http://amigo.geneontology.org/amigo/term/GO:0004602							F
alpha-actinin binding	Gene Ontology	GO:0051393	3	14	0.00221598	0.0464591	CSRP1|ACTN1|ZYX	http://amigo.geneontology.org/amigo/term/GO:0051393							F
positive regulation of lamellipodium assembly	Gene Ontology	GO:0010592	3	14	0.00221598	0.0464591	TWF2|WASF2|FSCN1	http://amigo.geneontology.org/amigo/term/GO:0010592							P
actin polymerization or depolymerization	Gene Ontology	GO:0008154	3	14	0.00221598	0.0464591	CAPZB|SVIL|CAP1	http://amigo.geneontology.org/amigo/term/GO:0008154							P
proteasome-mediated ubiquitin-dependent protein catabolic process	Gene Ontology	GO:0043161	7	108	0.00228439	0.0473491	MAEA|UBE2K|SIAH2|PSMD7|UBE2W|CUL2|BFAR	http://amigo.geneontology.org/amigo/term/GO:0043161							P
kinesin complex	Gene Ontology	GO:0005871	4	32	0.00236766	0.047631	KIF14|KLC1|KIF1A|KIF3A	http://amigo.geneontology.org/amigo/term/GO:0005871							C
transcription coactivator activity	Gene Ontology	GO:0003713	8	140	0.00240244	0.047631	RAP2C|TRIP4|KAT2B|MED24|MYSM1|FHL5|CTBP2|SETD3	http://amigo.geneontology.org/amigo/term/GO:0003713							F
ATPase activity	Gene Ontology	GO:0016887	8	140	0.00240244	0.047631	CLPX|KIF1A|MYH9|INO80|KIF14|TOR3A|NVL|KIF3A	http://amigo.geneontology.org/amigo/term/GO:0016887							F
lysosome	Gene Ontology	GO:0005764	8	142	0.0026107	0.0512034	DRAM1|LGMN|RRAGA|LRRK2|MANBA|PPT1|KCNQ1|SNX6	http://amigo.geneontology.org/amigo/term/GO:0005764							C
myofibril	Gene Ontology	GO:0030016	3	16	0.00308524	0.0598667	TWF2|CALD1|TMOD2	http://amigo.geneontology.org/amigo/term/GO:0030016							C
positive regulation of cell population proliferation	Gene Ontology	GO:0008284	10	217	0.00327856	0.0627479	KIF14|IGF1R|TGFB3|LGMN|TIPIN|PRDX3|KDM4C|HDAC2|EMP2|SRPK2	http://amigo.geneontology.org/amigo/term/GO:0008284							P
mitochondrial inner membrane	Gene Ontology	GO:0005743	6	86	0.00330252	0.0627479	LRRK2|TRAP1|PHB|COX20|SDHA|ERAL1	http://amigo.geneontology.org/amigo/term/GO:0005743							C
calmodulin binding	Gene Ontology	GO:0005516	6	87	0.00348463	0.0650903	PLCB1|MYO1E|MYH9|KCNQ1|CALD1|DAPK1	http://amigo.geneontology.org/amigo/term/GO:0005516							F
cellular response to lipopolysaccharide	Gene Ontology	GO:0071222	5	60	0.00354693	0.0653495	ABL1|SPON2|PAF1|LITAF|CHMP5	http://amigo.geneontology.org/amigo/term/GO:0071222							P
protein folding chaperone	Gene Ontology	GO:0044183	3	17	0.00358781	0.0654417	PDCL3|RIC3|HSPB1	http://amigo.geneontology.org/amigo/term/GO:0044183							F
GTPase activity	Gene Ontology	GO:0003924	10	223	0.00394181	0.0711867	RAP2C|BMS1|RRAGA|LRRK2|DRG2|GCH1|RAP1A|MFN1|GNA11|RAB14	http://amigo.geneontology.org/amigo/term/GO:0003924							F
actin filament organization	Gene Ontology	GO:0007015	6	90	0.00407586	0.0718747	TMOD2|MYO1E|TPM2|TPM1|CD2AP|EMP2	http://amigo.geneontology.org/amigo/term/GO:0007015							P
protein disulfide oxidoreductase activity	Gene Ontology	GO:0015035	3	18	0.00413752	0.0718747	ERO1A|GSTK1|GLRX3	http://amigo.geneontology.org/amigo/term/GO:0015035							F
regulation of canonical Wnt signaling pathway	Gene Ontology	GO:0060828	3	18	0.00413752	0.0718747	AMER1|DAAM2|LRRK2	http://amigo.geneontology.org/amigo/term/GO:0060828							P
glutathione transferase activity	Gene Ontology	GO:0004364	3	18	0.00413752	0.0718747	MGST2|MGST1|GSTK1	http://amigo.geneontology.org/amigo/term/GO:0004364							F
cell surface	Gene Ontology	GO:0009986	11	264	0.00435188	0.0733467	DIP2A|CLIC4|ACE2|PHB|SDC4|AIMP1|EMP2|WNT5B|EPCAM|UNC5C|GPC4	http://amigo.geneontology.org/amigo/term/GO:0009986							C
regulation of G protein-coupled receptor signaling pathway	Gene Ontology	GO:0008277	3	19	0.00473563	0.0733467	PLCB1|DGKQ|RGS10	http://amigo.geneontology.org/amigo/term/GO:0008277							P
intrinsic apoptotic signaling pathway in response to endoplasmic reticulum stress	Gene Ontology	GO:0070059	3	19	0.00473563	0.0733467	ERO1A|ITPR1|AIFM1	http://amigo.geneontology.org/amigo/term/GO:0070059							P
regulation of Cdc42 protein signal transduction	Gene Ontology	GO:0032489	2	5	0.00489904	0.0733467	ABL1|NRP1	http://amigo.geneontology.org/amigo/term/GO:0032489							P
peptidyl-lysine dimethylation	Gene Ontology	GO:0018027	2	5	0.00489904	0.0733467	SETD3|SETD7	http://amigo.geneontology.org/amigo/term/GO:0018027							P
endosomal vesicle fusion	Gene Ontology	GO:0034058	2	5	0.00489904	0.0733467	VPS39|VPS41	http://amigo.geneontology.org/amigo/term/GO:0034058							P
ion homeostasis	Gene Ontology	GO:0050801	2	5	0.00489904	0.0733467	STK39|WNK1	http://amigo.geneontology.org/amigo/term/GO:0050801							P
SUMO-specific protease activity	Gene Ontology	GO:0016929	2	5	0.00489904	0.0733467	SENP6|SENP5	http://amigo.geneontology.org/amigo/term/GO:0016929							F
positive regulation of mRNA 3'-end processing	Gene Ontology	GO:0031442	2	5	0.00489904	0.0733467	LEO1|PAF1	http://amigo.geneontology.org/amigo/term/GO:0031442							P
positive regulation of nuclear cell cycle DNA replication	Gene Ontology	GO:0010571	2	5	0.00489904	0.0733467	ATRX|INO80	http://amigo.geneontology.org/amigo/term/GO:0010571							P
regulation of removal of superoxide radicals	Gene Ontology	GO:2000121	2	5	0.00489904	0.0733467	GCH1|FBLN5	http://amigo.geneontology.org/amigo/term/GO:2000121							P
meiotic spindle organization	Gene Ontology	GO:0000212	2	5	0.00489904	0.0733467	ATRX|MYH9	http://amigo.geneontology.org/amigo/term/GO:0000212							P
dense body	Gene Ontology	GO:0097433	2	5	0.00489904	0.0733467	ACTN1|ACTB	http://amigo.geneontology.org/amigo/term/GO:0097433							C
positive regulation of integrin-mediated signaling pathway	Gene Ontology	GO:2001046	2	5	0.00489904	0.0733467	LIMS2|EMP2	http://amigo.geneontology.org/amigo/term/GO:2001046							P
microvillus	Gene Ontology	GO:0005902	4	40	0.00494608	0.0733467	CLIC4|MYO1E|FSCN1|LRRK2	http://amigo.geneontology.org/amigo/term/GO:0005902							C
microtubule motor activity	Gene Ontology	GO:0003777	4	40	0.00494608	0.0733467	KIF14|KLC1|KIF1A|KIF3A	http://amigo.geneontology.org/amigo/term/GO:0003777							F
cytoplasmic stress granule	Gene Ontology	GO:0010494	4	40	0.00494608	0.0733467	HABP4|G3BP1|DDX1|G3BP2	http://amigo.geneontology.org/amigo/term/GO:0010494							C
metallopeptidase activity	Gene Ontology	GO:0008237	3	20	0.00538329	0.078553	ACE2|PSMD7|MYSM1	http://amigo.geneontology.org/amigo/term/GO:0008237							F
chaperone binding	Gene Ontology	GO:0051087	5	67	0.00549753	0.0789566	AHSA1|CDC37|BAG1|BIN1|BAG3	http://amigo.geneontology.org/amigo/term/GO:0051087							F
vesicle-mediated transport	Gene Ontology	GO:0016192	6	97	0.00574025	0.0807829	OPTN|KIF1A|VPS39|ARF5|STON2|AP1B1	http://amigo.geneontology.org/amigo/term/GO:0016192							P
negative regulation of canonical Wnt signaling pathway	Gene Ontology	GO:0090090	6	97	0.00574025	0.0807829	STK4|SIAH2|AMER1|G3BP1|WNT5B|CBY1	http://amigo.geneontology.org/amigo/term/GO:0090090							P
activation of protein kinase activity	Gene Ontology	GO:0032147	4	42	0.00580184	0.0807829	KIF14|EMP2|ATG13|STK4	http://amigo.geneontology.org/amigo/term/GO:0032147							P
stem cell population maintenance	Gene Ontology	GO:0019827	4	42	0.00580184	0.0807829	KDM4C|LEO1|PAF1|MED24	http://amigo.geneontology.org/amigo/term/GO:0019827							P
zinc ion binding	Gene Ontology	GO:0008270	17	527	0.00588609	0.0809661	SRSF7|VAT1L|TIMP3|SIAH2|GCH1|DCTD|MIB1|LITAF|KDM4C|UBA5|PDXK|MSRB3|MATR3|DTNA|TRIP4|TES|ZMAT2	http://amigo.geneontology.org/amigo/term/GO:0008270							F
intracellular membrane-bounded organelle	Gene Ontology	GO:0043231	10	237	0.00590377	0.0809661	IGF1R|TGFB3|LRRK2|SNX5|PPT1|RIC3|MITD1|UBA5|STON2|PPIC	http://amigo.geneontology.org/amigo/term/GO:0043231							C
carbohydrate metabolic process	Gene Ontology	GO:0005975	5	69	0.0061711	0.0820335	PGM5|CASD1|UEVLD|MANBA|LDHA	http://amigo.geneontology.org/amigo/term/GO:0005975							P
cell projection membrane	Gene Ontology	GO:0031253	2	6	0.00646449	0.0820335	ASAP1|FSCN1	http://amigo.geneontology.org/amigo/term/GO:0031253							C
cyclin-dependent protein serine/threonine kinase inhibitor activity	Gene Ontology	GO:0004861	2	6	0.00646449	0.0820335	CASP3|KAT2B	http://amigo.geneontology.org/amigo/term/GO:0004861							F
invadopodium	Gene Ontology	GO:0071437	2	6	0.00646449	0.0820335	RUFY3|FSCN1	http://amigo.geneontology.org/amigo/term/GO:0071437							#N/A
type I transforming growth factor beta receptor binding	Gene Ontology	GO:0034713	2	6	0.00646449	0.0820335	TGFB3|SNX6	http://amigo.geneontology.org/amigo/term/GO:0034713							F
drug metabolic process	Gene Ontology	GO:0017144	2	6	0.00646449	0.0820335	TPMT|CBR1	http://amigo.geneontology.org/amigo/term/GO:0017144							#N/A
postsynaptic actin cytoskeleton organization	Gene Ontology	GO:0098974	2	6	0.00646449	0.0820335	ACTB|WASF2	http://amigo.geneontology.org/amigo/term/GO:0098974							P
endodermal cell fate commitment	Gene Ontology	GO:0001711	2	6	0.00646449	0.0820335	LEO1|PAF1	http://amigo.geneontology.org/amigo/term/GO:0001711							P
regulation of synaptic vesicle endocytosis	Gene Ontology	GO:1900242	2	6	0.00646449	0.0820335	DGKQ|LRRK2	http://amigo.geneontology.org/amigo/term/GO:1900242							P
glycoprotein catabolic process	Gene Ontology	GO:0006516	2	6	0.00646449	0.0820335	STT3B|MANBA	http://amigo.geneontology.org/amigo/term/GO:0006516							P
transcription coregulator activity	Gene Ontology	GO:0003712	5	70	0.00652874	0.082127	FHL2|FHL5|MED22|MED24|DDX1	http://amigo.geneontology.org/amigo/term/GO:0003712							F
calcium ion binding	Gene Ontology	GO:0005509	15	447	0.00672618	0.0835343	PLCB1|STIM1|ACTN1|ACSF3|RCN2|PCDH9|TPD52|LRP8|MACF1|EDEM3|CAPS2|C1R|GLCE|ITPR1|FBLN5	http://amigo.geneontology.org/amigo/term/GO:0005509							F
intracellular protein transport	Gene Ontology	GO:0006886	9	204	0.00673221	0.0835343	SNX6|SNX5|VPS39|ARF5|STX7|SGSM1|AP1B1|COPB2|RAB14	http://amigo.geneontology.org/amigo/term/GO:0006886							P
mRNA polyadenylation	Gene Ontology	GO:0006378	3	22	0.00683147	0.0841932	LEO1|PAF1|CPSF2	http://amigo.geneontology.org/amigo/term/GO:0006378							P
Schaffer collateral - CA1 synapse	Gene Ontology	GO:0098685	4	45	0.00726175	0.0883029	ADCY8|CAPZB|ITPR1|PTPRS	http://amigo.geneontology.org/amigo/term/GO:0098685							C
peptidyl-threonine phosphorylation	Gene Ontology	GO:0018107	4	45	0.00726175	0.0883029	STK39|WNK1|DYRK2|NLK	http://amigo.geneontology.org/amigo/term/GO:0018107							P
protein serine/threonine kinase activity	Gene Ontology	GO:0004674	9	207	0.00735025	0.0887871	NEK7|VRK1|LRRK2|STK10|WNK1|DYRK2|STK4|STK39|DAPK1	http://amigo.geneontology.org/amigo/term/GO:0004674							F
Cajal body	Gene Ontology	GO:0015030	3	23	0.00763386	0.0909305	HABP4|GLOD4|NOP58	http://amigo.geneontology.org/amigo/term/GO:0015030							C
oxidoreductase activity, acting on the CH-OH group of donors, NAD or NADP as acceptor	Gene Ontology	GO:0016616	3	23	0.00763386	0.0909305	CTBP2|RDH10|UEVLD	http://amigo.geneontology.org/amigo/term/GO:0016616							F
late endosome	Gene Ontology	GO:0005770	5	73	0.00768843	0.0909305	CLCN3|STX7|VPS41|LGMN|KCNQ1	http://amigo.geneontology.org/amigo/term/GO:0005770							C
chloride transmembrane transport	Gene Ontology	GO:1902476	5	74	0.00810486	0.0909305	CLCN3|CLCC1|BEST1|CLIC4|CLCN5	http://amigo.geneontology.org/amigo/term/GO:1902476							P
negative regulation of kinase activity	Gene Ontology	GO:0033673	2	7	0.00822562	0.0909305	SOCS1|PRDX3	http://amigo.geneontology.org/amigo/term/GO:0033673							#N/A
response to organic substance	Gene Ontology	GO:0010033	2	7	0.00822562	0.0909305	TIMP3|DGKD	http://amigo.geneontology.org/amigo/term/GO:0010033							P
histone demethylase activity	Gene Ontology	GO:0032452	2	7	0.00822562	0.0909305	KDM4C|KDM4A	http://amigo.geneontology.org/amigo/term/GO:0032452							F
histone demethylase activity (H3-K36 specific)	Gene Ontology	GO:0051864	2	7	0.00822562	0.0909305	KDM4C|KDM4A	http://amigo.geneontology.org/amigo/term/GO:0051864							F
chloride channel inhibitor activity	Gene Ontology	GO:0019869	2	7	0.00822562	0.0909305	WNK1|STX7	http://amigo.geneontology.org/amigo/term/GO:0019869							F
protein desumoylation	Gene Ontology	GO:0016926	2	7	0.00822562	0.0909305	SENP6|SENP5	http://amigo.geneontology.org/amigo/term/GO:0016926							P
chloride ion binding	Gene Ontology	GO:0031404	2	7	0.00822562	0.0909305	CLCN3|CLCN5	http://amigo.geneontology.org/amigo/term/GO:0031404							F
presynaptic cytosol	Gene Ontology	GO:0099523	2	7	0.00822562	0.0909305	CTBP2|LRRK2	http://amigo.geneontology.org/amigo/term/GO:0099523							C
TFIID-class transcription factor complex binding	Gene Ontology	GO:0001094	2	7	0.00822562	0.0909305	NOP58|TAF2	http://amigo.geneontology.org/amigo/term/GO:0001094							#N/A
carboxylic acid metabolic process	Gene Ontology	GO:0019752	2	7	0.00822562	0.0909305	UEVLD|LDHA	http://amigo.geneontology.org/amigo/term/GO:0019752							P
regulation of RNA splicing	Gene Ontology	GO:0043484	3	24	0.00848956	0.0927243	PTBP3|BRDT|PTBP1	http://amigo.geneontology.org/amigo/term/GO:0043484							P
positive regulation of substrate adhesion-dependent cell spreading	Gene Ontology	GO:1900026	3	24	0.00848956	0.0927243	ABL1|LIMS2|NRP1	http://amigo.geneontology.org/amigo/term/GO:1900026							P
protein C-terminus binding	Gene Ontology	GO:0008022	6	106	0.00854797	0.0928065	OPTN|PHB|PRDX3|SARNP|ABL1|FBLN5	http://amigo.geneontology.org/amigo/term/GO:0008022							#N/A
MAPK cascade	Gene Ontology	GO:0000165	4	48	0.00894519	0.0965446	NLK|SETX|LRRK2|SRPK2	http://amigo.geneontology.org/amigo/term/GO:0000165							P
negative regulation of neuron apoptotic process	Gene Ontology	GO:0043524	5	77	0.00944758	0.0976891	KIF14|PPT1|WFS1|NRP1|LGMN	http://amigo.geneontology.org/amigo/term/GO:0043524							P
mitochondrial matrix	Gene Ontology	GO:0005759	5	78	0.00992719	0.0976891	CLPX|OAT|ERAL1|LRRK2|TRAP1	http://amigo.geneontology.org/amigo/term/GO:0005759							C
histone H3-K36 demethylation	Gene Ontology	GO:0070544	2	8	0.010176	0.0976891	KDM4C|KDM4A	http://amigo.geneontology.org/amigo/term/GO:0070544							#N/A
blood vessel endothelial cell migration	Gene Ontology	GO:0043534	2	8	0.010176	0.0976891	MYH9|EMP2	http://amigo.geneontology.org/amigo/term/GO:0043534							P
cardiac myofibril assembly	Gene Ontology	GO:0055003	2	8	0.010176	0.0976891	CSRP3|FHOD3	http://amigo.geneontology.org/amigo/term/GO:0055003							P
potassium ion binding	Gene Ontology	GO:0030955	2	8	0.010176	0.0976891	ADPRH|PDXK	http://amigo.geneontology.org/amigo/term/GO:0030955							F
histone H2B ubiquitination	Gene Ontology	GO:0033523	2	8	0.010176	0.0976891	LEO1|PAF1	http://amigo.geneontology.org/amigo/term/GO:0033523							#N/A
Rap protein signal transduction	Gene Ontology	GO:0032486	2	8	0.010176	0.0976891	RAP2C|RAP1A	http://amigo.geneontology.org/amigo/term/GO:0032486							P
neuron-neuron synaptic transmission	Gene Ontology	GO:0007270	2	8	0.010176	0.0976891	KIF1A|TMOD2	http://amigo.geneontology.org/amigo/term/GO:0007270							#N/A
neural tube formation	Gene Ontology	GO:0001841	2	8	0.010176	0.0976891	STK4|MIB1	http://amigo.geneontology.org/amigo/term/GO:0001841							P
voltage-gated chloride channel activity	Gene Ontology	GO:0005247	2	8	0.010176	0.0976891	CLCN3|CLCN5	http://amigo.geneontology.org/amigo/term/GO:0005247							F
inositol 1,4,5 trisphosphate binding	Gene Ontology	GO:0070679	2	8	0.010176	0.0976891	ITPR1|PLCL2	http://amigo.geneontology.org/amigo/term/GO:0070679							F
insulin-like growth factor receptor signaling pathway	Gene Ontology	GO:0048009	2	8	0.010176	0.0976891	PLCB1|IGF1R	http://amigo.geneontology.org/amigo/term/GO:0048009							P
HOPS complex	Gene Ontology	GO:0030897	2	8	0.010176	0.0976891	VPS39|VPS41	http://amigo.geneontology.org/amigo/term/GO:0030897							C
Cdc73/Paf1 complex	Gene Ontology	GO:0016593	2	8	0.010176	0.0976891	LEO1|PAF1	http://amigo.geneontology.org/amigo/term/GO:0016593							C
autophagy of nucleus	Gene Ontology	GO:0044804	2	8	0.010176	0.0976891	ATG3|ATG13	http://amigo.geneontology.org/amigo/term/GO:0044804							P
translation activator activity	Gene Ontology	GO:0008494	2	8	0.010176	0.0976891	PAIP1|DHX29	http://amigo.geneontology.org/amigo/term/GO:0008494							F
negative regulation of protein serine/threonine kinase activity	Gene Ontology	GO:0071901	2	8	0.010176	0.0976891	ABL1|HSPB1	http://amigo.geneontology.org/amigo/term/GO:0071901							P
establishment of endothelial intestinal barrier	Gene Ontology	GO:0090557	2	8	0.010176	0.0976891	RAP2C|PTPRS	http://amigo.geneontology.org/amigo/term/GO:0090557							P
spleen development	Gene Ontology	GO:0048536	3	26	0.0103638	0.0984558	ABL1|TGFB3|TCF21	http://amigo.geneontology.org/amigo/term/GO:0048536							P
actin filament bundle assembly	Gene Ontology	GO:0051017	3	26	0.0103638	0.0984558	LIMA1|ACTN1|FSCN1	http://amigo.geneontology.org/amigo/term/GO:0051017							P
cellular oxidant detoxification	Gene Ontology	GO:0098869	4	51	0.0108646	0.10215	MGST2|MGST1|PRDX3|GSTK1	http://amigo.geneontology.org/amigo/term/GO:0098869							P
fat cell differentiation	Gene Ontology	GO:0045444	4	51	0.0108646	0.10215	PLCB1|NOC3L|CBY1|SOCS1	http://amigo.geneontology.org/amigo/term/GO:0045444							P
integrin-mediated signaling pathway	Gene Ontology	GO:0007229	4	52	0.0115589	0.104725	ABL1|TEC|NRP1|ZYX	http://amigo.geneontology.org/amigo/term/GO:0007229							P
basolateral plasma membrane	Gene Ontology	GO:0016323	5	82	0.0120127	0.104725	EPCAM|BEST1|STK39|ADCY8|KCNQ1	http://amigo.geneontology.org/amigo/term/GO:0016323							C
histone demethylase activity (H3-K9 specific)	Gene Ontology	GO:0032454	2	9	0.0123091	0.104725	KDM4C|KDM4A	http://amigo.geneontology.org/amigo/term/GO:0032454							F
positive regulation of Arp2/3 complex-mediated actin nucleation	Gene Ontology	GO:2000601	2	9	0.0123091	0.104725	WASL|WASF2	http://amigo.geneontology.org/amigo/term/GO:2000601							P
defense response to fungus	Gene Ontology	GO:0050832	2	9	0.0123091	0.104725	SPON2|COTL1	http://amigo.geneontology.org/amigo/term/GO:0050832							P
SMN complex	Gene Ontology	GO:0032797	2	9	0.0123091	0.104725	GLOD4|STRAP	http://amigo.geneontology.org/amigo/term/GO:0032797							C
ATP-dependent microtubule motor activity, plus-end-directed	Gene Ontology	GO:0008574	2	9	0.0123091	0.104725	KIF14|KIF1A	http://amigo.geneontology.org/amigo/term/GO:0008574							F
glomerular filtration	Gene Ontology	GO:0003094	2	9	0.0123091	0.104725	MYO1E|AQP1	http://amigo.geneontology.org/amigo/term/GO:0003094							P
nuclear export signal receptor activity	Gene Ontology	GO:0005049	2	9	0.0123091	0.104725	XPO5|XPO6	http://amigo.geneontology.org/amigo/term/GO:0005049							F
AP-3 adaptor complex	Gene Ontology	GO:0030123	2	9	0.0123091	0.104725	VPS39|VPS41	http://amigo.geneontology.org/amigo/term/GO:0030123							C
peptidyl-lysine monomethylation	Gene Ontology	GO:0018026	2	9	0.0123091	0.104725	SETD3|SETD7	http://amigo.geneontology.org/amigo/term/GO:0018026							P
protein kinase C signaling	Gene Ontology	GO:0070528	2	9	0.0123091	0.104725	CSRP3|DGKQ	http://amigo.geneontology.org/amigo/term/GO:0070528							P
actin filament depolymerization	Gene Ontology	GO:0030042	2	9	0.0123091	0.104725	TWF2|WDR1	http://amigo.geneontology.org/amigo/term/GO:0030042							P
positive regulation of osteoblast proliferation	Gene Ontology	GO:0033690	2	9	0.0123091	0.104725	ABL1|FBLN5	http://amigo.geneontology.org/amigo/term/GO:0033690							P
endoplasmic reticulum calcium ion homeostasis	Gene Ontology	GO:0032469	2	9	0.0123091	0.104725	ITPR1|WFS1	http://amigo.geneontology.org/amigo/term/GO:0032469							P
circulatory system development	Gene Ontology	GO:0072359	2	9	0.0123091	0.104725	ABL1|KCNQ1	http://amigo.geneontology.org/amigo/term/GO:0072359							P
striated muscle thin filament	Gene Ontology	GO:0005865	2	9	0.0123091	0.104725	FHOD3|TMOD2	http://amigo.geneontology.org/amigo/term/GO:0005865							C
peptidyl-tyrosine autophosphorylation	Gene Ontology	GO:0038083	3	28	0.0124591	0.104725	ABL1|IGF1R|TEC	http://amigo.geneontology.org/amigo/term/GO:0038083							P
phosphoprotein binding	Gene Ontology	GO:0051219	3	28	0.0124591	0.104725	FKBP4|CSRP1|ACTN1	http://amigo.geneontology.org/amigo/term/GO:0051219							F
nuclear chromosome, telomeric region	Gene Ontology	GO:0000784	4	54	0.0130314	0.108238	TELO2|ORC4|STN1|CBX1	http://amigo.geneontology.org/amigo/term/GO:0000784							#N/A
toxin transport	Gene Ontology	GO:1901998	3	29	0.0135909	0.108727	TRIP4|COPB2|NRP1	http://amigo.geneontology.org/amigo/term/GO:1901998							P
protein kinase C binding	Gene Ontology	GO:0005080	3	29	0.0135909	0.108727	ABL1|TWF2|HSPB1	http://amigo.geneontology.org/amigo/term/GO:0005080							F
skeletal muscle tissue development	Gene Ontology	GO:0007519	3	29	0.0135909	0.108727	FOXP2|FLNB|SVIL	http://amigo.geneontology.org/amigo/term/GO:0007519							P
cytoskeletal protein binding	Gene Ontology	GO:0008092	3	29	0.0135909	0.108727	BIN3|TPM1|FRMD3	http://amigo.geneontology.org/amigo/term/GO:0008092							F
regulation of alternative mRNA splicing, via spliceosome	Gene Ontology	GO:0000381	4	55	0.0138104	0.109139	CELF1|SRSF7|RBM8A|SMU1	http://amigo.geneontology.org/amigo/term/GO:0000381							P
post-embryonic development	Gene Ontology	GO:0009791	4	55	0.0138104	0.109139	FOXP2|ABL1|ITPR1|DHCR7	http://amigo.geneontology.org/amigo/term/GO:0009791							P
mRNA processing	Gene Ontology	GO:0006397	4	56	0.0146183	0.109139	HABP4|PTBP3|PTBP1|DDX1	http://amigo.geneontology.org/amigo/term/GO:0006397							P
negative regulation of androgen receptor signaling pathway	Gene Ontology	GO:0060766	2	10	0.014619	0.109139	PHB|TCF21	http://amigo.geneontology.org/amigo/term/GO:0060766							P
positive regulation of heart rate	Gene Ontology	GO:0010460	2	10	0.014619	0.109139	GCH1|KCNQ1	http://amigo.geneontology.org/amigo/term/GO:0010460							P
nucleus organization	Gene Ontology	GO:0006997	2	10	0.014619	0.109139	BIN1|CHMP5	http://amigo.geneontology.org/amigo/term/GO:0006997							P
regulation of G1/S transition of mitotic cell cycle	Gene Ontology	GO:2000045	2	10	0.014619	0.109139	KIF14|INO80	http://amigo.geneontology.org/amigo/term/GO:2000045							P
costamere	Gene Ontology	GO:0043034	2	10	0.014619	0.109139	PGM5|SVIL	http://amigo.geneontology.org/amigo/term/GO:0043034							C
negative regulation of endoplasmic reticulum stress-induced intrinsic apoptotic signaling pathway	Gene Ontology	GO:1902236	2	10	0.014619	0.109139	WFS1|LRRK2	http://amigo.geneontology.org/amigo/term/GO:1902236							P
COPI vesicle coat	Gene Ontology	GO:0030126	2	10	0.014619	0.109139	COPB2|COPE	http://amigo.geneontology.org/amigo/term/GO:0030126							C
histone H3-K9 demethylation	Gene Ontology	GO:0033169	2	10	0.014619	0.109139	KDM4C|KDM4A	http://amigo.geneontology.org/amigo/term/GO:0033169							#N/A
isopeptidase activity	Gene Ontology	GO:0070122	2	10	0.014619	0.109139	PSMD7|MYSM1	http://amigo.geneontology.org/amigo/term/GO:0070122							#N/A
glycerolipid metabolic process	Gene Ontology	GO:0046486	2	10	0.014619	0.109139	DGKQ|DGKD	http://amigo.geneontology.org/amigo/term/GO:0046486							P
positive regulation of proteolysis	Gene Ontology	GO:0045862	2	10	0.014619	0.109139	CLN6|HDAC2	http://amigo.geneontology.org/amigo/term/GO:0045862							P
positive regulation of G protein-coupled receptor signaling pathway	Gene Ontology	GO:0045745	2	10	0.014619	0.109139	PHB|TMOD2	http://amigo.geneontology.org/amigo/term/GO:0045745							P
positive regulation of long-term synaptic potentiation	Gene Ontology	GO:1900273	2	10	0.014619	0.109139	ADCY8|LGMN	http://amigo.geneontology.org/amigo/term/GO:1900273							P
Hsp90 protein binding	Gene Ontology	GO:0051879	3	30	0.0147793	0.109139	AHSA1|CDC37|TELO2	http://amigo.geneontology.org/amigo/term/GO:0051879							F
G2/M transition of mitotic cell cycle	Gene Ontology	GO:0000086	3	30	0.0147793	0.109139	PLCB1|SKP2|TAF2	http://amigo.geneontology.org/amigo/term/GO:0000086							P
fibrillar center	Gene Ontology	GO:0001650	5	87	0.0150136	0.110423	LEO1|AFF4|NOP58|STN1|CD2AP	http://amigo.geneontology.org/amigo/term/GO:0001650							C
negative regulation of apoptotic process	Gene Ontology	GO:0043066	8	196	0.0156375	0.113863	MAEA|FHL2|IGF1R|CASP3|LIMS2|BFAR|SETX|DAPK1	http://amigo.geneontology.org/amigo/term/GO:0043066							P
cytokine activity	Gene Ontology	GO:0005125	5	88	0.0156687	0.113863	WNT5B|TGFB3|NAMPT|LITAF|WNT16	http://amigo.geneontology.org/amigo/term/GO:0005125							F
protein-macromolecule adaptor activity	Gene Ontology	GO:0030674	3	31	0.0160246	0.115988	OPTN|BFAR|FSCN1	http://amigo.geneontology.org/amigo/term/GO:0030674							F
glutamatergic synapse	Gene Ontology	GO:0098978	8	199	0.016924	0.117221	PLCB1|PTPRS|LRRK2|DGKQ|ADCY8|GPC4|CTBP2|NRP1	http://amigo.geneontology.org/amigo/term/GO:0098978							C
membrane raft	Gene Ontology	GO:0045121	5	90	0.0170354	0.117221	CLN6|EMP2|PPT1|LRRK2|KCNQ1	http://amigo.geneontology.org/amigo/term/GO:0045121							C
regulation of nucleic acid-templated transcription	Gene Ontology	GO:1903506	2	11	0.0170994	0.117221	MED24|DDX1	http://amigo.geneontology.org/amigo/term/GO:1903506							#N/A
vascular endothelial growth factor signaling pathway	Gene Ontology	GO:0038084	2	11	0.0170994	0.117221	NRP1|GAB1	http://amigo.geneontology.org/amigo/term/GO:0038084							P
cellular response to unfolded protein	Gene Ontology	GO:0034620	2	11	0.0170994	0.117221	BAG3|OPTN	http://amigo.geneontology.org/amigo/term/GO:0034620							P
diacylglycerol kinase activity	Gene Ontology	GO:0004143	2	11	0.0170994	0.117221	DGKQ|DGKD	http://amigo.geneontology.org/amigo/term/GO:0004143							F
protein kinase regulator activity	Gene Ontology	GO:0019887	2	11	0.0170994	0.117221	ATG13|CDC37	http://amigo.geneontology.org/amigo/term/GO:0019887							F
GTP metabolic process	Gene Ontology	GO:0046039	2	11	0.0170994	0.117221	MFN1|LRRK2	http://amigo.geneontology.org/amigo/term/GO:0046039							P
positive regulation of RNA splicing	Gene Ontology	GO:0033120	2	11	0.0170994	0.117221	HABP4|SETX	http://amigo.geneontology.org/amigo/term/GO:0033120							P
cyclosporin A binding	Gene Ontology	GO:0016018	2	11	0.0170994	0.117221	PPIC|PPWD1	http://amigo.geneontology.org/amigo/term/GO:0016018							F
positive regulation of translational initiation	Gene Ontology	GO:0045948	2	11	0.0170994	0.117221	HABP4|DHX29	http://amigo.geneontology.org/amigo/term/GO:0045948							P
histone monoubiquitination	Gene Ontology	GO:0010390	2	11	0.0170994	0.117221	LEO1|PAF1	http://amigo.geneontology.org/amigo/term/GO:0010390							P
histone methyltransferase complex	Gene Ontology	GO:0035097	2	11	0.0170994	0.117221	KDM4C|KDM4A	http://amigo.geneontology.org/amigo/term/GO:0035097							C
regulation of cell migration	Gene Ontology	GO:0030334	4	59	0.017219	0.117221	KIF14|UNC5C|MACF1|MYSM1	http://amigo.geneontology.org/amigo/term/GO:0030334							P
phosphatidylinositol-mediated signaling	Gene Ontology	GO:0048015	3	32	0.0173272	0.117221	PLCB1|IGF1R|PLCL2	http://amigo.geneontology.org/amigo/term/GO:0048015							P
positive regulation of fat cell differentiation	Gene Ontology	GO:0045600	3	32	0.0173272	0.117221	WNT5B|STK4|TPH1	http://amigo.geneontology.org/amigo/term/GO:0045600							P
trans-Golgi network	Gene Ontology	GO:0005802	6	125	0.0174803	0.117221	OPTN|LRRK2|PCSK5|FUT7|RAB14|YIPF6	http://amigo.geneontology.org/amigo/term/GO:0005802							C
cytoplasmic vesicle	Gene Ontology	GO:0031410	6	125	0.0174803	0.117221	OPTN|KIF1A|GCH1|MIB1|EMP2|STON2	http://amigo.geneontology.org/amigo/term/GO:0031410							C
positive regulation of apoptotic process	Gene Ontology	GO:0043065	6	125	0.0174803	0.117221	CASP3|UNC5C|SHQ1|ABL1|BIN1|DAPK1	http://amigo.geneontology.org/amigo/term/GO:0043065							P
angiogenesis	Gene Ontology	GO:0001525	6	126	0.0180791	0.120792	CLIC4|PDCL3|WASF2|MYH9|GAB1|NRP1	http://amigo.geneontology.org/amigo/term/GO:0001525							P
cortical actin cytoskeleton	Gene Ontology	GO:0030864	3	33	0.0186872	0.123947	WDR1|CAP1|COTL1	http://amigo.geneontology.org/amigo/term/GO:0030864							C
protein disulfide isomerase activity	Gene Ontology	GO:0003756	2	12	0.0197446	0.125924	PDIA6|ERO1A	http://amigo.geneontology.org/amigo/term/GO:0003756							F
cellular response to hepatocyte growth factor stimulus	Gene Ontology	GO:0035729	2	12	0.0197446	0.125924	NRP1|LGMN	http://amigo.geneontology.org/amigo/term/GO:0035729							P
cell-cell junction organization	Gene Ontology	GO:0045216	2	12	0.0197446	0.125924	LIMS2|TGFB3	http://amigo.geneontology.org/amigo/term/GO:0045216							P
myofibril assembly	Gene Ontology	GO:0030239	2	12	0.0197446	0.125924	PGM5|TMOD2	http://amigo.geneontology.org/amigo/term/GO:0030239							P
midbody abscission	Gene Ontology	GO:0061952	2	12	0.0197446	0.125924	CHMP5|MITD1	http://amigo.geneontology.org/amigo/term/GO:0061952							P
mRNA splice site selection	Gene Ontology	GO:0006376	2	12	0.0197446	0.125924	SETX|CELF1	http://amigo.geneontology.org/amigo/term/GO:0006376							P
DNA damage response, signal transduction by p53 class mediator	Gene Ontology	GO:0030330	2	12	0.0197446	0.125924	ATRX|NDRG1	http://amigo.geneontology.org/amigo/term/GO:0030330							P
ribosomal small subunit binding	Gene Ontology	GO:0043024	2	12	0.0197446	0.125924	ERAL1|DHX29	http://amigo.geneontology.org/amigo/term/GO:0043024							F
positive regulation of transcription elongation from RNA polymerase II promoter	Gene Ontology	GO:0032968	2	12	0.0197446	0.125924	LEO1|PAF1	http://amigo.geneontology.org/amigo/term/GO:0032968							P
diacylglycerol metabolic process	Gene Ontology	GO:0046339	2	12	0.0197446	0.125924	DGKQ|DGKD	http://amigo.geneontology.org/amigo/term/GO:0046339							P
microtubule	Gene Ontology	GO:0005874	6	129	0.0199593	0.12685	KIF1A|MACF1|KIF14|NDRG1|KLC1|KIF3A	http://amigo.geneontology.org/amigo/term/GO:0005874							C
cell redox homeostasis	Gene Ontology	GO:0045454	3	34	0.0201047	0.126889	PDIA6|PRDX3|ERO1A	http://amigo.geneontology.org/amigo/term/GO:0045454							P
caveola	Gene Ontology	GO:0005901	3	35	0.0215798	0.1348	LRP8|ACSF3|AQP1	http://amigo.geneontology.org/amigo/term/GO:0005901							C
mediator complex	Gene Ontology	GO:0016592	3	35	0.0215798	0.1348	MED22|MED24|CCNC	http://amigo.geneontology.org/amigo/term/GO:0016592							C
heat shock protein binding	Gene Ontology	GO:0031072	3	35	0.0215798	0.1348	FKBP4|FKBP5|CDC37	http://amigo.geneontology.org/amigo/term/GO:0031072							F
positive regulation of TORC1 signaling	Gene Ontology	GO:1904263	2	13	0.0225487	0.135739	TELO2|RRAGA	http://amigo.geneontology.org/amigo/term/GO:1904263							P
platelet formation	Gene Ontology	GO:0030220	2	13	0.0225487	0.135739	MYH9|WDR1	http://amigo.geneontology.org/amigo/term/GO:0030220							P
negative regulation of mRNA splicing, via spliceosome	Gene Ontology	GO:0048025	2	13	0.0225487	0.135739	PTBP3|PTBP1	http://amigo.geneontology.org/amigo/term/GO:0048025							P
lipid phosphorylation	Gene Ontology	GO:0046834	2	13	0.0225487	0.135739	DGKQ|DGKD	http://amigo.geneontology.org/amigo/term/GO:0046834							P
SMN-Sm protein complex	Gene Ontology	GO:0034719	2	13	0.0225487	0.135739	GLOD4|STRAP	http://amigo.geneontology.org/amigo/term/GO:0034719							C
mitochondria-associated endoplasmic reticulum membrane	Gene Ontology	GO:0044233	2	13	0.0225487	0.135739	CLCC1|ACSL4	http://amigo.geneontology.org/amigo/term/GO:0044233							C
positive regulation of actin cytoskeleton reorganization	Gene Ontology	GO:2000251	2	13	0.0225487	0.135739	ABL1|NRP1	http://amigo.geneontology.org/amigo/term/GO:2000251							#N/A
stress granule assembly	Gene Ontology	GO:0034063	2	13	0.0225487	0.135739	G3BP1|G3BP2	http://amigo.geneontology.org/amigo/term/GO:0034063							P
embryonic digestive tract development	Gene Ontology	GO:0048566	2	13	0.0225487	0.135739	TGFB3|PCSK5	http://amigo.geneontology.org/amigo/term/GO:0048566							P
associative learning	Gene Ontology	GO:0008306	2	13	0.0225487	0.135739	PPT1|LGMN	http://amigo.geneontology.org/amigo/term/GO:0008306							P
negative regulation of actin filament polymerization	Gene Ontology	GO:0030837	2	13	0.0225487	0.135739	FHOD3|HSPB1	http://amigo.geneontology.org/amigo/term/GO:0030837							P
positive regulation of stress fiber assembly	Gene Ontology	GO:0051496	3	36	0.0231126	0.138675	ABL1|TGFB3|NRP1	http://amigo.geneontology.org/amigo/term/GO:0051496							P
recycling endosome	Gene Ontology	GO:0055037	4	65	0.0232416	0.138992	OPTN|RAB14|STX7|VPS50	http://amigo.geneontology.org/amigo/term/GO:0055037							C
mitochondrion	Gene Ontology	GO:0005739	17	617	0.0233998	0.139481	CLIC4|MGST1|KIF1A|HSPB1|PHB|ACSL4|PRDX3|TRAP1|MSRB3|RIDA|COX20|PDP2|ATG13|DDX1|PEX5|NOC3L|GSTK1	http://amigo.geneontology.org/amigo/term/GO:0005739							C
integral component of endoplasmic reticulum membrane	Gene Ontology	GO:0030176	4	66	0.0243546	0.14423	STIM1|HACD3|WFS1|DHCR7	http://amigo.geneontology.org/amigo/term/GO:0030176							#N/A
unfolded protein binding	Gene Ontology	GO:0051082	4	66	0.0243546	0.14423	CLPX|SHQ1|TRAP1|CDC37	http://amigo.geneontology.org/amigo/term/GO:0051082							F
axon cytoplasm	Gene Ontology	GO:1904115	3	37	0.024703	0.144882	KIF3A|KIF1A|HSPB1	http://amigo.geneontology.org/amigo/term/GO:1904115							C
intracellular anatomical structure	Gene Ontology	GO:0005622	3	37	0.024703	0.144882	DHX40|DHX29|HSPB1	http://amigo.geneontology.org/amigo/term/GO:0005622							C
filopodium	Gene Ontology	GO:0030175	3	37	0.024703	0.144882	UNC5C|TWF2|FSCN1	http://amigo.geneontology.org/amigo/term/GO:0030175							C
GTPase activator activity	Gene Ontology	GO:0005096	7	175	0.0252353	0.146761	PLCB1|LRRK2|RGS10|DOCK4|NRP1|SGSM1|ASAP1	http://amigo.geneontology.org/amigo/term/GO:0005096							F
anterograde axonal transport	Gene Ontology	GO:0008089	2	14	0.0255062	0.146761	KIF1A|KIF3A	http://amigo.geneontology.org/amigo/term/GO:0008089							P
protein O-linked mannosylation	Gene Ontology	GO:0035269	2	14	0.0255062	0.146761	TMTC1|DPM1	http://amigo.geneontology.org/amigo/term/GO:0035269							P
eukaryotic 43S preinitiation complex	Gene Ontology	GO:0016282	2	14	0.0255062	0.146761	EIF3A|DHX29	http://amigo.geneontology.org/amigo/term/GO:0016282							C
snoRNA binding	Gene Ontology	GO:0030515	2	14	0.0255062	0.146761	UTP6|NOP58	http://amigo.geneontology.org/amigo/term/GO:0030515							F
positive regulation of p38MAPK cascade	Gene Ontology	GO:1900745	2	14	0.0255062	0.146761	RELL1|RELL2	http://amigo.geneontology.org/amigo/term/GO:1900745							P
epithelial cell differentiation	Gene Ontology	GO:0030855	3	38	0.026351	0.149268	CBR1|TCF21|GSTK1	http://amigo.geneontology.org/amigo/term/GO:0030855							P
negative regulation of ERK1 and ERK2 cascade	Gene Ontology	GO:0070373	3	38	0.026351	0.149268	ABL1|PHB|TIMP3	http://amigo.geneontology.org/amigo/term/GO:0070373							P
SCF-dependent proteasomal ubiquitin-dependent protein catabolic process	Gene Ontology	GO:0031146	3	38	0.026351	0.149268	KIF14|SKP2|CUL2	http://amigo.geneontology.org/amigo/term/GO:0031146							P
cellular response to amino acid stimulus	Gene Ontology	GO:0071230	3	38	0.026351	0.149268	SOCS1|IPO5|RRAGA	http://amigo.geneontology.org/amigo/term/GO:0071230							P
endoplasmic reticulum lumen	Gene Ontology	GO:0005788	3	38	0.026351	0.149268	CLN6|TOR3A|EDEM3	http://amigo.geneontology.org/amigo/term/GO:0005788							C
memory	Gene Ontology	GO:0007613	3	39	0.0280566	0.15625	PLCB1|LGMN|HRH1	http://amigo.geneontology.org/amigo/term/GO:0007613							P
protein kinase C-activating G protein-coupled receptor signaling pathway	Gene Ontology	GO:0007205	2	15	0.0286116	0.15625	DGKQ|DGKD	http://amigo.geneontology.org/amigo/term/GO:0007205							P
cerebellum development	Gene Ontology	GO:0021549	2	15	0.0286116	0.15625	FOXP2|PTPRS	http://amigo.geneontology.org/amigo/term/GO:0021549							P
negative regulation of myeloid cell differentiation	Gene Ontology	GO:0045638	2	15	0.0286116	0.15625	LEO1|PAF1	http://amigo.geneontology.org/amigo/term/GO:0045638							P
extrinsic apoptotic signaling pathway via death domain receptors	Gene Ontology	GO:0008625	2	15	0.0286116	0.15625	BAG3|DAPK1	http://amigo.geneontology.org/amigo/term/GO:0008625							P
NAD+ kinase activity	Gene Ontology	GO:0003951	2	15	0.0286116	0.15625	DGKQ|DGKD	http://amigo.geneontology.org/amigo/term/GO:0003951							F
execution phase of apoptosis	Gene Ontology	GO:0097194	2	15	0.0286116	0.15625	MADD|CASP3	http://amigo.geneontology.org/amigo/term/GO:0097194							P
transcriptionally active chromatin	Gene Ontology	GO:0035327	2	15	0.0286116	0.15625	PAF1|AFF4	http://amigo.geneontology.org/amigo/term/GO:0035327							#N/A
long-term memory	Gene Ontology	GO:0007616	2	15	0.0286116	0.15625	LRRN4|ADCY8	http://amigo.geneontology.org/amigo/term/GO:0007616							P
neuromuscular process	Gene Ontology	GO:0050905	2	15	0.0286116	0.15625	UBA5|PEX5	http://amigo.geneontology.org/amigo/term/GO:0050905							P
regulation of ventricular cardiac muscle cell membrane repolarization	Gene Ontology	GO:0060307	2	15	0.0286116	0.15625	WDR1|KCNQ1	http://amigo.geneontology.org/amigo/term/GO:0060307							P
positive regulation of cell migration involved in sprouting angiogenesis	Gene Ontology	GO:0090050	2	15	0.0286116	0.15625	ABL1|NRP1	http://amigo.geneontology.org/amigo/term/GO:0090050							P
perinuclear region of cytoplasm	Gene Ontology	GO:0048471	10	307	0.0289311	0.157523	CLIC4|OPTN|LGMN|SNX5|TPD52|STX7|TWF2|NDRG1|ABL1|BUD23	http://amigo.geneontology.org/amigo/term/GO:0048471							C
positive regulation of canonical Wnt signaling pathway	Gene Ontology	GO:0090263	4	70	0.0291252	0.158108	AMER1|DAAM2|LRRK2|LGR4	http://amigo.geneontology.org/amigo/term/GO:0090263							P
positive regulation of transcription, DNA-templated	Gene Ontology	GO:0045893	8	222	0.0294175	0.159221	LGR4|TGFB3|SNX5|PLCB1|PHB|MED24|SETD3|TRIP4	http://amigo.geneontology.org/amigo/term/GO:0045893							P
actin cytoskeleton reorganization	Gene Ontology	GO:0031532	3	40	0.0298194	0.159972	MYH9|NRP1|GAB1	http://amigo.geneontology.org/amigo/term/GO:0031532							#N/A
chloride channel activity	Gene Ontology	GO:0005254	3	40	0.0298194	0.159972	CLCC1|BEST1|CLIC4	http://amigo.geneontology.org/amigo/term/GO:0005254							F
cell fate commitment	Gene Ontology	GO:0045165	3	40	0.0298194	0.159972	WNT5B|CASP3|WNT16	http://amigo.geneontology.org/amigo/term/GO:0045165							P
protein K48-linked ubiquitination	Gene Ontology	GO:0070936	3	41	0.0316394	0.16556	UBE2K|SKP2|BFAR	http://amigo.geneontology.org/amigo/term/GO:0070936							P
cytoplasmic ribonucleoprotein granule	Gene Ontology	GO:0036464	3	41	0.0316394	0.16556	SOCS1|SARNP|GHR	http://amigo.geneontology.org/amigo/term/GO:0036464							C
cardiac epithelial to mesenchymal transition	Gene Ontology	GO:0060317	2	16	0.0318595	0.16556	WNT16|TGFB3	http://amigo.geneontology.org/amigo/term/GO:0060317							P
androgen receptor binding	Gene Ontology	GO:0050681	2	16	0.0318595	0.16556	KDM4C|TCF21	http://amigo.geneontology.org/amigo/term/GO:0050681							F
transcription elongation from RNA polymerase II promoter	Gene Ontology	GO:0006368	2	16	0.0318595	0.16556	LEO1|PAF1	http://amigo.geneontology.org/amigo/term/GO:0006368							P
regulation of I-kappaB kinase/NF-kappaB signaling	Gene Ontology	GO:0043122	2	16	0.0318595	0.16556	OPTN|HSPB1	http://amigo.geneontology.org/amigo/term/GO:0043122							P
cellular response to amyloid-beta	Gene Ontology	GO:1904646	2	16	0.0318595	0.16556	IGF1R|LGMN	http://amigo.geneontology.org/amigo/term/GO:1904646							P
MAP kinase activity	Gene Ontology	GO:0004707	2	16	0.0318595	0.16556	NLK|SRPK2	http://amigo.geneontology.org/amigo/term/GO:0004707							F
histone deacetylase activity	Gene Ontology	GO:0004407	2	16	0.0318595	0.16556	HDAC9|HDAC2	http://amigo.geneontology.org/amigo/term/GO:0004407							F
podosome	Gene Ontology	GO:0002102	2	16	0.0318595	0.16556	ASAP1|FSCN1	http://amigo.geneontology.org/amigo/term/GO:0002102							C
positive regulation of focal adhesion assembly	Gene Ontology	GO:0051894	2	16	0.0318595	0.16556	ABL1|NRP1	http://amigo.geneontology.org/amigo/term/GO:0051894							P
positive regulation of filopodium assembly	Gene Ontology	GO:0051491	2	17	0.0352447	0.177097	NRP1|FSCN1	http://amigo.geneontology.org/amigo/term/GO:0051491							P
rRNA binding	Gene Ontology	GO:0019843	2	17	0.0352447	0.177097	RPF2|ERAL1	http://amigo.geneontology.org/amigo/term/GO:0019843							F
response to hormone	Gene Ontology	GO:0009725	2	17	0.0352447	0.177097	FHL2|TIMP3	http://amigo.geneontology.org/amigo/term/GO:0009725							P
regulation of axonogenesis	Gene Ontology	GO:0050770	2	17	0.0352447	0.177097	RUFY3|UST	http://amigo.geneontology.org/amigo/term/GO:0050770							P
negative regulation of cyclin-dependent protein serine/threonine kinase activity	Gene Ontology	GO:0045736	2	17	0.0352447	0.177097	CASP3|KAT2B	http://amigo.geneontology.org/amigo/term/GO:0045736							P
sensory perception of smell	Gene Ontology	GO:0007608	2	17	0.0352447	0.177097	PDE1C|CNGA2	http://amigo.geneontology.org/amigo/term/GO:0007608							P
helicase activity	Gene Ontology	GO:0004386	2	17	0.0352447	0.177097	DDX1|DHX40	http://amigo.geneontology.org/amigo/term/GO:0004386							F
vesicle membrane	Gene Ontology	GO:0012506	2	17	0.0352447	0.177097	CLCN3|DGKQ	http://amigo.geneontology.org/amigo/term/GO:0012506							C
cardiac muscle contraction	Gene Ontology	GO:0060048	2	17	0.0352447	0.177097	CSRP3|TPM1	http://amigo.geneontology.org/amigo/term/GO:0060048							P
positive regulation of axon extension	Gene Ontology	GO:0045773	2	17	0.0352447	0.177097	TWF2|MACF1	http://amigo.geneontology.org/amigo/term/GO:0045773							P
manganese ion binding	Gene Ontology	GO:0030145	3	43	0.0354499	0.177152	ABL1|DYRK2|PEPD	http://amigo.geneontology.org/amigo/term/GO:0030145							F
kidney development	Gene Ontology	GO:0001822	3	44	0.0374398	0.185571	WFS1|KIF3A|PCSK5	http://amigo.geneontology.org/amigo/term/GO:0001822							P
substrate adhesion-dependent cell spreading	Gene Ontology	GO:0034446	3	44	0.0374398	0.185571	ABL1|KIF14|NRP1	http://amigo.geneontology.org/amigo/term/GO:0034446							P
neuron differentiation	Gene Ontology	GO:0030182	4	77	0.0387191	0.187539	WNT5B|CASP3|ACSL4|WNT16	http://amigo.geneontology.org/amigo/term/GO:0030182							P
synaptic membrane adhesion	Gene Ontology	GO:0099560	2	18	0.0387621	0.187539	GPC4|PTPRS	http://amigo.geneontology.org/amigo/term/GO:0099560							P
ephrin receptor binding	Gene Ontology	GO:0046875	2	18	0.0387621	0.187539	ABL1|AQP1	http://amigo.geneontology.org/amigo/term/GO:0046875							F
inner ear receptor cell stereocilium organization	Gene Ontology	GO:0060122	2	18	0.0387621	0.187539	SDC4|KIF3A	http://amigo.geneontology.org/amigo/term/GO:0060122							P
peptidase activity	Gene Ontology	GO:0008233	2	18	0.0387621	0.187539	CNDP1|PEPD	http://amigo.geneontology.org/amigo/term/GO:0008233							F
protein export from nucleus	Gene Ontology	GO:0006611	2	18	0.0387621	0.187539	XPO5|XPO6	http://amigo.geneontology.org/amigo/term/GO:0006611							P
zymogen activation	Gene Ontology	GO:0031638	2	18	0.0387621	0.187539	DMBT1|C1R	http://amigo.geneontology.org/amigo/term/GO:0031638							P
syntaxin-1 binding	Gene Ontology	GO:0017075	2	18	0.0387621	0.187539	DAPK1|LRRK2	http://amigo.geneontology.org/amigo/term/GO:0017075							F
spliceosomal snRNP assembly	Gene Ontology	GO:0000387	2	18	0.0387621	0.187539	GLOD4|STRAP	http://amigo.geneontology.org/amigo/term/GO:0000387							P
cytoplasmic vesicle membrane	Gene Ontology	GO:0030659	3	45	0.0394857	0.189531	ITPR1|KIF1A|SGSM1	http://amigo.geneontology.org/amigo/term/GO:0030659							C
phagocytic vesicle	Gene Ontology	GO:0045335	3	45	0.0394857	0.189531	CLCN3|FLNB|RAB14	http://amigo.geneontology.org/amigo/term/GO:0045335							C
kinase binding	Gene Ontology	GO:0019900	3	45	0.0394857	0.189531	DGKQ|TTC28|DGKD	http://amigo.geneontology.org/amigo/term/GO:0019900							F
mitochondrion organization	Gene Ontology	GO:0007005	3	46	0.0415873	0.197826	PHB|PRDX3|LRRK2	http://amigo.geneontology.org/amigo/term/GO:0007005							P
histone deacetylase binding	Gene Ontology	GO:0042826	4	79	0.0417541	0.197826	PHB|HDAC2|TCF21|KAT2B	http://amigo.geneontology.org/amigo/term/GO:0042826							F
regulation of endocytosis	Gene Ontology	GO:0030100	2	19	0.0424068	0.197826	BIN1|STON2	http://amigo.geneontology.org/amigo/term/GO:0030100							P
hippocampal mossy fiber to CA3 synapse	Gene Ontology	GO:0098686	2	19	0.0424068	0.197826	CAPZB|ADCY8	http://amigo.geneontology.org/amigo/term/GO:0098686							C
phosphatidylinositol phospholipase C activity	Gene Ontology	GO:0004435	2	19	0.0424068	0.197826	PLCB1|PLCL2	http://amigo.geneontology.org/amigo/term/GO:0004435							F
skeletal muscle fiber development	Gene Ontology	GO:0048741	2	19	0.0424068	0.197826	ACTN1|BIN3	http://amigo.geneontology.org/amigo/term/GO:0048741							P
positive regulation of telomerase activity	Gene Ontology	GO:0051973	2	19	0.0424068	0.197826	NEK7|NVL	http://amigo.geneontology.org/amigo/term/GO:0051973							P
actin monomer binding	Gene Ontology	GO:0003785	2	19	0.0424068	0.197826	LIMA1|TWF2	http://amigo.geneontology.org/amigo/term/GO:0003785							F
actin-dependent ATPase activity	Gene Ontology	GO:0030898	2	19	0.0424068	0.197826	MYO1E|MYH9	http://amigo.geneontology.org/amigo/term/GO:0030898							#N/A
positive regulation of viral genome replication	Gene Ontology	GO:0045070	2	19	0.0424068	0.197826	HACD3|SRPK2	http://amigo.geneontology.org/amigo/term/GO:0045070							P
adherens junction	Gene Ontology	GO:0005912	4	80	0.0433206	0.201573	PGM5|MYO1E|MYH9|NDRG1	http://amigo.geneontology.org/amigo/term/GO:0005912							C
apical part of cell	Gene Ontology	GO:0045177	3	47	0.0437441	0.201998	CLIC4|CLCN5|LGMN	http://amigo.geneontology.org/amigo/term/GO:0045177							C
positive regulation of protein binding	Gene Ontology	GO:0032092	3	47	0.0437441	0.201998	NVL|STK4|LRRK2	http://amigo.geneontology.org/amigo/term/GO:0032092							P
lipid droplet	Gene Ontology	GO:0005811	3	48	0.0459557	0.208355	RDH10|PLIN3|ACSL4	http://amigo.geneontology.org/amigo/term/GO:0005811							C
PDZ domain binding	Gene Ontology	GO:0030165	3	48	0.0459557	0.208355	KIF14|CLCN3|DOCK4	http://amigo.geneontology.org/amigo/term/GO:0030165							F
microfilament motor activity	Gene Ontology	GO:0000146	2	20	0.046174	0.208355	MYO1E|MYH9	http://amigo.geneontology.org/amigo/term/GO:0000146							F
Rho GTPase binding	Gene Ontology	GO:0017048	2	20	0.046174	0.208355	DAAM2|LRRK2	http://amigo.geneontology.org/amigo/term/GO:0017048							#N/A
growth factor binding	Gene Ontology	GO:0019838	2	20	0.046174	0.208355	NRP1|GHR	http://amigo.geneontology.org/amigo/term/GO:0019838							F
stereocilium	Gene Ontology	GO:0032420	2	20	0.046174	0.208355	TWF2|DOCK4	http://amigo.geneontology.org/amigo/term/GO:0032420							C
GTPase binding	Gene Ontology	GO:0051020	2	20	0.046174	0.208355	RRAGA|AIMP1	http://amigo.geneontology.org/amigo/term/GO:0051020							F
Ran GTPase binding	Gene Ontology	GO:0008536	2	20	0.046174	0.208355	XPO5|XPO6	http://amigo.geneontology.org/amigo/term/GO:0008536							#N/A
mitogen-activated protein kinase binding	Gene Ontology	GO:0051019	2	20	0.046174	0.208355	ABL1|GCH1	http://amigo.geneontology.org/amigo/term/GO:0051019							F
protein ubiquitination	Gene Ontology	GO:0016567	8	244	0.046263	0.208355	ASB13|SOCS1|SIAH2|MIB1|HERC1|ATG3|FEM1B|CUL2	http://amigo.geneontology.org/amigo/term/GO:0016567							P
protease binding	Gene Ontology	GO:0002020	3	49	0.0482216	0.216641	BIN1|TRIP4|TIMP3	http://amigo.geneontology.org/amigo/term/GO:0002020							F
endosome	Gene Ontology	GO:0005768	6	161	0.0486179	0.217885	SNX5|LRRK2|CLCN3|DGKQ|CLCN5|SNX6	http://amigo.geneontology.org/amigo/term/GO:0005768							C
--------------------
