# Supplementary material for: Transcriptome Analysis Reveals the Molecular Mechanism of PLIN1 in Goose Hierarchical and Pre-Hierarchical Follicle Granulosa Cells
Source: Animals (Basel). 2025 Jan 20;15(2):284. doi: 10.3390/ani15020284 (PMC11761271; doi:10.3390/ani15020284)
Supplement: Supplementary file 1 [file animals-15-00284-s001.zip › Table S1.xlsx]

## Sheet: Mapping rate
sample	raw_reads	clean_reads	Q20(%)	Q30(%)	GC count(%)	Mapping rate(%)
phGC_over_1	46155540	45745372	98.1485	94.6349	51.7677	87.31
phGC_over_2	43957506	43594872	98.3097	95.0768	51.5951	87.86
phGC_over_3	50801736	50385360	98.2603	94.9497	51.7971	86.85
phGC_onc_1	50009536	49611080	98.2891	95.011	51.5073	87.19
phGC_onc_2	47232396	46840304	98.1809	94.715	52.1165	87.61
phGC_onc_3	43101846	42734760	98.3743	95.256	51.7091	86.06
hGC_over_1	42667584	42325606	98.2303	94.8457	51.6805	88.54
hGC_over_2	44331336	43933466	98.0646	94.4061	51.8313	87.55
hGC_over_3	50126004	49683160	98.1642	94.6807	51.381	88.53
hGC_onc_1	50567104	50166288	98.3131	95.0896	51.209	88.38
hGC_onc_2	42553336	42195482	98.2117	94.8197	50.9002	87.44
hGC_onc_3	47235866	46826720	98.1024	94.5137	51.1785	87.81
phGC_si_1	45492966	45070420	98.1671	94.7159	51.7709	88.26
phGC_si_2	46231384	45794836	98.2806	95.0168	51.8894	88.81
phGC_si_3	48819658	48393926	98.333	95.1551	52.2465	86.6
phGC_si_NC_1	46968888	46551624	98.2625	94.9492	51.6255	88.37
phGC_si_NC_2	40080710	39738686	98.2248	94.8689	51.8724	87.88
phGC_si_NC_3	47283822	46902132	98.2997	95.0659	51.8731	87.4
hGC_si_1	44333278	43964666	98.3237	95.1046	51.0714	88.4
hGC_si_2	39291224	38961190	98.3462	95.1843	51.5721	88.12
hGC_si_3	47791504	47435672	98.2395	94.8635	51.1557	88.81
hGC_si_NC_1	47006978	46624804	98.3247	95.1176	51.0523	88.85
hGC_si_NC_2	45821654	45453008	98.195	94.7519	50.7923	89.06
hGC_si_NC_3	45895458	45570106	98.295	95.021	51.0908	89.25
